# Supplementary material for: A serial multiplex immunogold labeling method for identifying peptidergic neurons in connectomes
Source: eLife. 2015 Dec 15;4:e11147. doi: 10.7554/eLife.11147 (PMC4749568; doi:10.7554/eLife.11147)
Supplement: Figure 3—source data 1. — (Sheet 1) Detailed gold counts throughout all layers analyzed from the HT9-5 specimen. (Sheet 2) Tabulated data shown in Figure 3B,D. (Sheet 3) DCV counts and gold counts in selected neurites. DOI: http://dx.doi.org/10.7554/eLife.11147.007 [file elife-11147-fig3-data1.xlsx]

## Sheet: HT9-5 gold counts
Data Summary
													LUQ											FVRIa
													FMRFa	LUQ							FVRIa		PDF	PDF
1-100				PDF		FVa		RYa	RYa		FVa	FVRIa	RYa	RYa	RYa				RYa		RYa		FVa	FVa	PDF	RYa	ATO										ATO				FVa
TrakEM ID		n1	n2	NC8-G	n3	NC5-D	n4	NC15-A	n5	n6	NC29-D	NC19-H	NC7-E	NC21-E	n7	n8	n9	n10	NC9-I	n11	n12	n13	NC10-I	NC12-C	NC11-I	NC30-F	NC6-C	n14	n15	n16	n17	n18	n19	n20	n21	n22	NC3-J	n23	n24	n25	n26	n27	n28	n29	n30	n31	n33	n32	n35
LUQ Total		2	13	0	0	4	0	0	6	0	4	0	86	79	4	0	0	2	2	0	0	0	0	11	4	2	0	2	0	0	0	0	0	0	0	0	1	0	0	0	4	2	0	0	0	0	0	2	0
ATO Total		0	2	0	0	0	0	0	0	0	0	1	3	0	1	0	0	0	0	0	0	0	0	0	5	0	16	0	0	2	0	0	0	0	0	0	33	0	0	0	0	2	0	0	0	0	2	0	0
FVRIa Total		0	0	0	0	0	0	0	0	0	0	30	6	19	2	1	0	0	1	0	12	0	2	9	0	1	0	0	0	0	0	0	0	0	2	0	0	0	0	0	0	2	0	0	0	0	0	4	0
FVa Total		0	0	0	0	105	0	4	4	0	23	7	2	1	0	7	0	0	0	2	0	0	177	63	8	3	0	0	0	0	0	0	0	0	0	0	0	0	0	0	14	4	0	0	0	0	2	0	2
FMRFa Total		0	0	0	0	0	0	2	0	0	0	1	106	7	0	0	0	0	0	0	2	0	0	0	1	0	0	0	0	0	0	2	0	0	0	0	0	0	0	0	0	0	0	0	0	0	0	0	0
RYa Total		0	0	0	0	2	0	28	14	0	0	3	73	35	25	0	2	0	35	0	12	0	3	2	6	33	1	0	0	0	0	0	0	0	0	0	0	0	0	0	0	0	0	0	0	2	0	7	0
PDF Total		0	4	27	0	8	0	0	0	0	0	0	4	1	0	0	0	0	0	2	2	0	17	14	11	6	0	0	0	0	0	0	0	0	0	0	0	0	0	0	0	0	0	0	0	0	0	0	0
CTR/PDF Contamination		0	0	0	0	0	0	0	0	0	0	0	1	0	1	0	0	0	0	0	2	0	4	0	5	0	0	0	0	0	0	0	0	0	0	0	1	0	0	0	0	0	0	0	0	0	0	0	0
		2	19	27	0	119	0	34	24	0	27	42	281	142	33	8	2	2	38	4	30	0	203	99	40	45	17	2	0	2	0	2	0	0	2	0	35	0	0	0	18	10	0	0	0	2	4	13	2
101-76			PENK		FVa		MIP									FVa		FVa	LEUC						RGWa										LEUC	RGWa	MIP			LEUC	FVa	FVa
TrakEM ID		N1	N2	N3	N4	N5	N6	N7	N8	N9	N10	N11	N12	N13	N14	N62	N16	N17	N15	N18	N19	N20	N21	N22	N23	N24	N25	N26	N27	N28	N29	N30	N31	N32	N33	N34	N35	N36	N37	N38	N63	N39	N40	N41	N42	N43	N44	N45	N46
MIP		0	0	0	0	0	30	0	2	0	0	0	0	0	0	0	0	2	0	0	0	0	0	0	0	0	0	0	0	0	0	0	0	2	0	0	10	0	0	2	0	0	0	0	0	0	0	2	0
RGWa		0	0	0	0	2	0	0	0	0	0	0	0	0	0	0	0	2	0	0	0	0	2	0	22	2	0	0	0	0	0	2	0	2	0	20	0	2	0	0	0	0	0	0	0	0	0	0	0
FVa		0	0	2	87	0	0	2	0	0	0	0	0	0	0	23	0	829	0	5	0	2	2	0	2	2	2	0	0	0	0	0	0	0	4	0	2	0	0	4	28	581	0	0	0	2	0	0	0
LEUC		0	2	2	0	0	0	0	0	0	0	0	0	0	0	0	0	2	459	0	0	0	0	0	0	0	0	2	0	0	0	0	0	0	7	0	0	2	0	182	0	0	0	0	0	0	0	0	0
PENK		0	26	0	0	0	0	0	0	0	0	0	0	0	0	0	0	0	0	0	2	0	0	0	0	0	2	0	0	0	0	0	0	0	2	0	2	4	0	0	0	0	0	0	0	0	0	5	0
CTR		0	0	0	0	0	0	0	0	0	0	0	0	0	0	0	0	0	0	0	0	0	0	0	0	0	0	0	0	0	0	0	0	0	0	0	0	0	0	0	0	0	0	0	0	0	0	0	0
First Series - Layers (1-100)
	Layer
Simple ID		n1	n2	n3	n4	n5	n6	n7	n8	n9	n10	n11	n12	n13	n14	n15	n16	n17	n18	n19	n20	n21	n22	n23	n24	n25	n26	n27	n28	n29	n30	n31	n32	n33	n34	n35	n36	n37	n38	n39	n40	n41	n42	n43	n44	n45	n46	n47	n48
LUQ	1		no DCV											no DCV
	2		no DCV										13	no DCV
	3		no DCV						2		2		13	no DCV				2								2
	4		no DCV										22	no DCV
	5		fold						2				21	no DCV
ATO	6												1																								5
	7											1													2
	8																								2
	9
	10												2												1
	11																										5										5
FVRIa	12												1	1
	13												2	2												1
	14													3
	15											2	1	2
	16																				5
	17											5		1
cFVa	18					15					no DCV												30	16																	Ends
	19					25					no DCV	5								2			26	11																	Ends
	20					15			2		no DCV													2	5																Ends
	21					30					no DCV	2	1										8	19	1	2															Ends
	22					15					no DCV													14																	Ends
	23					5					no DCV		1										2	1		1															Ends
FMRFa	24												27
	25												28
	26											1	31
	27												5	1
	28												15	5
RYa	29					1						3	7						14					2		8
	30					1			2				2	6					4							2
	31												3		9				7							5
	32							2	2				8						3							1
	33													1	5				4
	34								5				5						1		2					2
	35								5				14	4	2											9																						5
	36												2		2																																	2
	37													4					2
PDF	38					2
	39																									3
	40			5
	41					2
	42			5																						1
	43			2		4
LUQ	44					2							5	5																											2
	45					1							2	3											2			2
	46													30					2
	47										2			10											2												1					2
	48												8	6	4									1
	49	2	8											17										7
	50		5			1			2				2	8										3																	2							2
ATO	51																										1			2							12										2
	52																										4										6
	53																																				1
	54																										4
	55																																				2
	56														1												2															2
	57		2																																		2
FVRIa	58																		1		5
	59																				2
	60														1								2	1																								2
	61													3																					2
	62												1
	63
	64																							5
	65											15		1	1
	66											8	1			1								1
	67													5										2																								2
	68													1																												2
cFVa	69					no DCV		4			8			1									13	no DCV																	8								2
	70					no DCV					2					6							17	no DCV																	2
	71					no DCV																	8	no DCV																		2					2
	72					no DCV					2												19	no DCV																	2	2
	73					no DCV					11												33	no DCV	2																2
	74					no DCV			2							1							21	no DCV
FMRFa	75																								1
	76
	77							2
	78
	79																															2
	80
	81													1							2
RYa	82							8					8	4					no DCV		2																									2
	83												4		4				no DCV		8		1				1
	84							5					5	6					no DCV
	85							5					4						no DCV						1	4
	86							8					7	2	3				no DCV				1
	87												3	2					no DCV							2
	88												1	6			2		no DCV				1		5
CTR/PDF Contamination	89												1												2
Contamination	90																				2		2		1												1
	91														1
	92																						2		2
PDF	93																			2			3	2	5
	94													1									5		2
	95																						2
	96																						6	2	1
	97																							5
	98			5									1													2
	99		2	5									3								2
	100		2	5																			1	5	3
Total gold		2	19	27	0	119	0	34	24	0	27	42	281	142	33	8	2	2	38	4	30	0	203	99	40	45	17	2	0	2	0	2	0	0	2	0	35	0	0	0	18	10	0	0	0	2	4	13	2
First Series – as above – Regrouped
	Layer
Simple ID		n1	n2	n3	n4	n5	n6	n7	n8	n9	n10	n11	n12	n13	n14	n15	n16	n17	n18	n19	n20	n21	n22	n23	n24	n25	n26	n27	n28	n29	n30	n31	n32	n33	n34	n35	n36	n37	n38	n39	n40	n41	n42	n43	n44	n45	n46	n47	n48
LUQ	1		no DCV											no DCV
	2		no DCV										13	no DCV
	3		no DCV						2		2		13	no DCV				2								2
	4		no DCV										22	no DCV
	5		fold						2				21	no DCV
LUQ	44					2							5	5																											2
	45					1							2	3											2			2
	46													30					2
	47										2			10											2												1					2
	48												8	6	4									1
	49	2	8											17										7
	50		5			1			2				2	8										3																	2							2
Total gold		2	13	0	0	4	0	0	6	0	4	0	86	79	4	0	0	2	2	0	0	0	0	11	4	2	0	2	0	0	0	0	0	0	0	0	1	0	0	0	4	2	0	0	0	0	0	2	0
	Layer
Simple ID		n1	n2	n3	n4	n5	n6	n7	n8	n9	n10	n11	n12	n13	n14	n15	n16	n17	n18	n19	n20	n21	n22	n23	n24	n25	n26	n27	n28	n29	n30	n31	n32	n33	n34	n35	n36	n37	n38	n39	n40	n41	n42	n43	n44	n45	n46	n47	n48
ATO	6												1																								5
	7											1													2
	8																								2
	9
	10												2												1
	11																										5										5
ATO	51																										1			2							12										2
	52																										4										6
	53																																				1
	54																										4
	55																																				2
	56														1												2															2
	57		2																																		2
Total gold		0	2	0	0	0	0	0	0	0	0	1	3	0	1	0	0	0	0	0	0	0	0	0	5	0	16	0	0	2	0	0	0	0	0	0	33	0	0	0	0	2	0	0	0	0	2	0	0
	Layer
Simple ID		n1	n2	n3	n4	n5	n6	n7	n8	n9	n10	n11	n12	n13	n14	n15	n16	n17	n18	n19	n20	n21	n22	n23	n24	n25	n26	n27	n28	n29	n30	n31	n32	n33	n34	n35	n36	n37	n38	n39	n40	n41	n42	n43	n44	n45	n46	n47	n48
FVRIa	12												1	1
	13												2	2												1
	14													3
	15											2	1	2
	16																				5
	17											5		1
FVRIa	58																		1		5
	59																				2
	60														1								2	1																								2
	61													3																					2
	62												1
	63
	64																							5
	65											15		1	1
	66											8	1			1								1
	67													5										2																								2
	68													1																												2
Total gold		0	0	0	0	0	0	0	0	0	0	30	6	19	2	1	0	0	1	0	12	0	2	9	0	1	0	0	0	0	0	0	0	0	2	0	0	0	0	0	0	2	0	0	0	0	0	4	0
	Layer
Simple ID		n1	n2	n3	n4	n5	n6	n7	n8	n9	n10	n11	n12	n13	n14	n15	n16	n17	n18	n19	n20	n21	n22	n23	n24	n25	n26	n27	n28	n29	n30	n31	n32	n33	n34	n35	n36	n37	n38	n39	n40	n41	n42	n43	n44	n45	n46	n47	n48
cFVa	18					15					no DCV												30	16																	Ends
	19					25					no DCV	5								2			26	11																	Ends
	20					15			2		no DCV													2	5																Ends
	21					30					no DCV	2	1										8	19	1	2															Ends
	22					15					no DCV													14																	Ends
	23					5					no DCV		1										2	1		1															Ends
cFVa	69					no DCV		4			8			1									13	no DCV																	8								2
	70					no DCV					2					6							17	no DCV																	2
	71					no DCV																	8	no DCV																		2					2
	72					no DCV					2												19	no DCV																	2	2
	73					no DCV					11												33	no DCV	2																2
	74					no DCV			2							1							21	no DCV
Total gold		0	0	0	0	105	0	4	4	0	23	7	2	1	0	7	0	0	0	2	0	0	177	63	8	3	0	0	0	0	0	0	0	0	0	0	0	0	0	0	14	4	0	0	0	0	2	0	2
	Layer
Simple ID		n1	n2	n3	n4	n5	n6	n7	n8	n9	n10	n11	n12	n13	n14	n15	n16	n17	n18	n19	n20	n21	n22	n23	n24	n25	n26	n27	n28	n29	n30	n31	n32	n33	n34	n35	n36	n37	n38	n39	n40	n41	n42	n43	n44	n45	n46	n47	n48
FMRFa	24												27
	25												28
	26											1	31
	27												5	1
	28												15	5
FMRFa	75																								1
	76
	77							2
	78
	79																															2
	80
	81													1							2
Total gold		0	0	0	0	0	0	2	0	0	0	1	106	7	0	0	0	0	0	0	2	0	0	0	1	0	0	0	0	0	0	2	0	0	0	0	0	0	0	0	0	0	0	0	0	0	0	0	0
	Layer
Simple ID		n1	n2	n3	n4	n5	n6	n7	n8	n9	n10	n11	n12	n13	n14	n15	n16	n17	n18	n19	n20	n21	n22	n23	n24	n25	n26	n27	n28	n29	n30	n31	n32	n33	n34	n35	n36	n37	n38	n39	n40	n41	n42	n43	n44	n45	n46	n47	n48
RYa	29					1						3	7						14					2		8
	30					1			2				2	6					4							2
	31												3		9				7							5
	32							2	2				8						3							1
	33													1	5				4
	34								5				5						1		2					2
	35								5				14	4	2											9																						5
	36												2		2																																	2
	37													4					2
RYa	82							8					8	4					no DCV		2																									2
	83												4		4				no DCV		8		1				1
	84							5					5	6					no DCV
	85							5					4						no DCV						1	4
	86							8					7	2	3				no DCV				1
	87												3	2					no DCV							2
	88												1	6			2		no DCV				1		5
Total gold		0	0	0	0	2	0	28	14	0	0	3	73	35	25	0	2	0	35	0	12	0	3	2	6	33	1	0	0	0	0	0	0	0	0	0	0	0	0	0	0	0	0	0	0	2	0	7	0
	Layer
Simple ID		n1	n2	n3	n4	n5	n6	n7	n8	n9	n10	n11	n12	n13	n14	n15	n16	n17	n18	n19	n20	n21	n22	n23	n24	n25	n26	n27	n28	n29	n30	n31	n32	n33	n34	n35	n36	n37	n38	n39	n40	n41	n42	n43	n44	n45	n46	n47	n48
PDF	38					2
	39																									3
	40			5
	41					2
	42			5																						1
	43			2		4
PDF	93					no DCV														2			3	2	5
	94					no DCV								1									5		2
	95					no DCV																	2
	96					no DCV																	6	2	1
	97					no DCV																		5
	98			5		no DCV							1													2
	99		2	5		no DCV							3								2
	100		2	5		no DCV																	1	5	3
Total gold		0	4	27	0	8	0	0	0	0	0	0	4	1	0	0	0	0	0	2	2	0	17	14	11	6	0	0	0	0	0	0	0	0	0	0	0	0	0	0	0	0	0	0	0	0	0	0	0
	Layer
Simple ID		n1	n2	n3	n4	n5	n6	n7	n8	n9	n10	n11	n12	n13	n14	n15	n16	n17	n18	n19	n20	n21	n22	n23	n24	n25	n26	n27	n28	n29	n30	n31	n32	n33	n34	n35	n36	n37	n38	n39	n40	n41	n42	n43	n44	n45	n46	n47	n48
CTR/PDF Contamination	89												1												2
	90																				2		2		1												1
	91														1
	92																						2		2
Total gold		0	0	0	0	0	0	0	0	0	0	0	1	0	1	0	0	0	0	0	2	0	4	0	5	0	0	0	0	0	0	0	0	0	0	0	1	0	0	0	0	0	0	0	0	0	0	0	0
Second Series - Layers (101-176)
Simple ID		N1	N2	N3	N4	N5	N6	N7	N8	N9	N10	N11	N12	N13	N14	N15	N16	N17	N18	N19	N20	N21	N22	N23	N24	N25	N26	N27	N28	N29	N30	N31	N32	N33	N34	N35	N36	N37	N38	N39	N40	N41	N42	N43	N44	N45	N46	N47	N48
MIP / VWa	101
	102
	103						8																														2
	104						6
	105																																	2
	106						5																																	2
	107																	2
	108						5
MIP / cVWa	109
	110
	111
	112
	113						3
	114
	115						3																														8
	116								2
	117																																															2
CTR	118
	119
	120
	121
cGWA	122
	123
	124
	125																								5											5		2
	126																								2							2
	127																								5									2
	128
	129					2																				2
	130																								5
FVa	131				8													58																	2							17
	132				2													93																							6	25
	133				2											9		70																								18
	134																	110																								27
	135				2													65																								35				2
	136															1		67																								16
	137				12													100																								35
	138				3											2		30																								24
	139				13											3		60																								33
	140																	30																							5	16
	141				1gg											4		25																							2	40
cFVa	142				3											4		32																								30
	143				1gg													43				2			2	2									2						3	55
	144				15													7		5																				2		50
	145			2	2													11																			2				1	38
	146				8													14					2																		2	60
	147				7			2										5																						2	3	30
	148				10													9									2														6	32
RGWa	149																						2
	150																																			2
	151
	152																	2																		5
	153																								5
	154																																			8
CCAP	155																		2
	156																						2														2
	157																																							2
	158
	159																																				2
	160																																											2
	161
LEUC	162																		70									2							2					25
	163																		65																5					40
	164																	2	55																			2		5
	165																		50																					12
	166																		55																					13
	167																		57																					18
	168																		42																					27
	169																		32																					17
	170		2	2															33																					25
PENK	171		17																																2			2										5
	172		5																								2											2
	173
	174		2																		2																2
	175
	176		2
Total gold		0	28	4	87	2	30	2	2	0	0	0	0	0	0	23	0	835	461	5	2	2	6	0	24	4	4	2	0	0	0	2	0	4	13	20	18	8	0	190	28	581	0	2	0	2	0	7	0
Second Series - Layers (101-176) – Regrouped
Simple ID		N1	N2	N3	N4	N5	N6	N7	N8	N9	N10	N11	N12	N13	N14	N15	N16	N17	N18	N19	N20	N21	N22	N23	N24	N25	N26	N27	N28	N29	N30	N31	N32	N33	N34	N35	N36	N37	N38	N39	N40	N41	N42	N43	N44	N45	N46	N47	N48
MIP / VWa	101
	102
	103						8																														2
	104						6
	105																																	2
	106						5																																	2
	107																	2
	108						5
MIP / cVWa	109
	110
	111
	112
	113						3
	114
	115						3																														8
	116								2
	117																																															2
Total gold		0	0	0	0	0	30	0	2	0	0	0	0	0	0	0	0	2	0	0	0	0	0	0	0	0	0	0	0	0	0	0	0	2	0	0	10	0	0	2	0	0	0	0	0	0	0	2	0
Simple ID		N1	N2	N3	N4	N5	N6	N7	N8	N9	N10	N11	N12	N13	N14	N15	N16	N17	N18	N19	N20	N21	N22	N23	N24	N25	N26	N27	N28	N29	N30	N31	N32	N33	N34	N35	N36	N37	N38	N39	N40	N41	N42	N43	N44	N45	N46	N47	N48
CTR	118
	119
	120
	121
Total gold		0	0	0	0	0	0	0	0	0	0	0	0	0	0	0	0	0	0	0	0	0	0	0	0	0	0	0	0	0	0	0	0	0	0	0	0	0	0	0	0	0	0	0	0	0	0	0	0
Simple ID		N1	N2	N3	N4	N5	N6	N7	N8	N9	N10	N11	N12	N13	N14	N15	N16	N17	N18	N19	N20	N21	N22	N23	N24	N25	N26	N27	N28	N29	N30	N31	N32	N33	N34	N35	N36	N37	N38	N39	N40	N41	N42	N43	N44	N45	N46	N47	N48
cGWA	122
	123
	124
	125																								5											5		2
	126																								2							2
	127																								5									2
	128
	129					2																				2
	130																								5
RGWa	149																						2
	150																																			2
	151
	152																	2																		5
	153																								5
	154																																			8
Total gold		0	0	0	0	2	0	0	0	0	0	0	0	0	0	0	0	2	0	0	0	0	2	0	22	2	0	0	0	0	0	2	0	2	0	20	0	2	0	0	0	0	0	0	0	0	0	0	0
Simple ID		N1	N2	N3	N4	N5	N6	N7	N8	N9	N10	N11	N12	N13	N14	N15	N16	N17	N18	N19	N20	N21	N22	N23	N24	N25	N26	N27	N28	N29	N30	N31	N32	N33	N34	N35	N36	N37	N38	N39	N40	N41	N42	N43	N44	N45	N46	N47	N48
FVa	131				8													58																	2							17
	132				2													93																							6	25
	133				2											9		70																								18
	134																	110																								27
	135				2													65																								35				2
	136															1		67																								16
	137				12													100																								35
	138				3											2		30																								24
	139				13											3		60																								33
	140																	30																							5	16
	141				1gg											4		25																							2	40
cFVa	142				3											4		32																								30
	143				1gg													43				2			2	2									2						3	55
	144				15													7		5																				2		50
	145			2	2													11																			2				1	38
	146				8													14					2																		2	60
	147				7			2										5																						2	3	30
	148				10													9									2														6	32
Total gold		0	0	2	87	0	0	2	0	0	0	0	0	0	0	23	0	829	0	5	0	2	2	0	2	2	2	0	0	0	0	0	0	0	4	0	2	0	0	4	28	581	0	0	0	2	0	0	0
Simple ID		N1	N2	N3	N4	N5	N6	N7	N8	N9	N10	N11	N12	N13	N14	N15	N16	N17	N18	N19	N20	N21	N22	N23	N24	N25	N26	N27	N28	N29	N30	N31	N32	N33	N34	N35	N36	N37	N38	N39	N40	N41	N42	N43	N44	N45	N46	N47	N48
LEUC	162																		70									2							2					25
	163																		65																5					40
	164																	2	55																			2		5
	165																		50																					12
	166																		55																					13
	167																		57																					18
	168																		42																					27
	169																		32																					17
	170		2	2															33																					25
Total gold		0	2	2	0	0	0	0	0	0	0	0	0	0	0	0	0	2	459	0	0	0	0	0	0	0	0	2	0	0	0	0	0	0	7	0	0	2	0	182	0	0	0	0	0	0	0	0	0
Simple ID		N1	N2	N3	N4	N5	N6	N7	N8	N9	N10	N11	N12	N13	N14	N15	N16	N17	N18	N19	N20	N21	N22	N23	N24	N25	N26	N27	N28	N29	N30	N31	N32	N33	N34	N35	N36	N37	N38	N39	N40	N41	N42	N43	N44	N45	N46	N47	N48
PENK	171		17																																2			2										5
	172		5																								2											2
	173
	174		2																		2																2
	175
	176		2
Total gold		0	26	0	0	0	0	0	0	0	0	0	0	0	0	0	0	0	0	0	2	0	0	0	0	0	2	0	0	0	0	0	0	0	2	0	2	4	0	0	0	0	0	0	0	0	0	5	0
Data Not Used
Simple ID		N1	N2	N3	N4	N5	N6	N7	N8	N9	N10	N11	N12	N13	N14	N15	N16	N17	N18	N19	N20	N21	N22	N23	N24	N25	N26	N27	N28	N29	N30	N31	N32	N33	N34	N35	N36	N37	N38	N39	N40	N41	N42	N43	N44	N45	N46	N47	N48
CCAP	155																		2
	156																						2														2
	157																																							2
	158
	159																																				2
	160																																											2
	161
[truncated: 27 more columns]

## Sheet: Figure 3 source data
	101-176
			PENK		FVa			MIP																FVa	FVa	LEUC			MIP	RGWa											RGWa						LEUC	FVa
	NP	N63	N62	N61	N60	N59	N58	N57	N56	N55	N54	N53	N52	N51	N50	N49	N48	N47	N46	N45	N44	N43	N42	N41	N40	N39	N38	N37	N36	N35	N34	N33	N32	N31	N30	N29	N28	N27	N26	N25	N24	N23	N22	N21	N20	N19	N18	N17	N16
	MIP	0	0	0	0	0	2	21	0	0	0	0	0	0	0	0	0	2	0	0	0	0	0	0	0	2	0	0	10	0	0	2	0	0	0	0	0	0	0	0	0	0	0	0	0	0	0	2	0
	RGWa	0	0	0	0	0	0	0	0	0	0	0	2	0	0	0	0	0	0	0	0	0	0	0	0	0	0	2	0	20	0	2	0	2	0	0	0	0	0	2	22	0	2	0	0	0	0	2	0
	FVa	0	0	0	26	2	0	2	0	0	0	0	0	0	0	0	0	0	0	2	0	0	0	581	28	4	0	0	2	0	4	0	0	0	0	0	0	0	2	2	2	0	2	2	0	5	0	829	0
	LEUC	0	0	0	0	0	0	0	0	0	2	0	0	0	0	0	0	0	0	0	0	0	0	0	0	182	0	2	0	0	7	0	0	0	0	0	0	2	0	0	0	0	0	0	0	0	459	2	0
	PENK	0	15	0	0	0	0	0	0	0	0	0	0	0	0	0	0	5	0	0	0	0	0	0	0	0	0	4	2	0	2	0	0	0	0	0	0	0	2	0	0	0	0	0	2	0	0	0	0
	CTR	0	0	0	0	0	0	0	0	0	0	0	0	0	0	0	0	0	0	0	0	0	0	0	0	0	0	0	0	0	0	0	0	0	0	0	0	0	0	0	0	0	0	0	0	0	0	0	0
	Gold	0	15	0	26	2	2	23	0	0	2	0	2	0	0	0	0	7	0	2	0	0	0	581	28	188	0	8	14	20	13	4	0	2	0	0	0	2	4	4	24	0	4	2	2	5	459	835	0
	1-100													LUQ
														FVRIa	LUQ									LUQ
					LUQ					RYa				FMRFa	RYa								RYa	PDF
			LUQ		FVa	PDF		FVRIa		LUQ	LUQ	RYa		RYa	PDF	LUQ					RYa		FVa	FVa	FVa									FVa				ATO										ATO	RYa
	NP	n72	n71	n70	n69	n68	n67	n66	n65	n64	n63	n62	n61	n60	n59	n58	n57	n56	n55	n54	n53	n52	n51	n50	n49	n48	n47	n46	n45	n44	n43	n42	n41	n40	n39	n38	n37	n36	n35	n34	n33	n32	n31	n30	n29	n28	n27	n26	n25
	LUQ	0	76	0	11	0	0	0	0	21	40	0	2	30	14	21	0	0	0	0	0	0	0	10	6	0	2	0	0	0	0	0	2	4	0	0	0	1	0	0	0	0	0	0	0	0	2	0	2
	ATO	0	0	0	0	0	0	0	0	1	0	2	0	1	0	0	0	0	0	0	0	0	0	2	0	0	0	2	0	0	0	0	2	0	0	0	0	33	0	0	0	0	0	0	2	0	0	16	0
	FVRIa	0	2	0	7	4	0	13	0	1	0	6	0	58	0	0	0	0	0	0	4	0	7	7	0	0	4	0	0	0	0	0	2	0	0	0	0	0	0	2	0	0	0	0	0	0	0	0	1
	FVa	1	0	0	28	0	0	0	0	0	0	0	6	0	0	0	0	2	0	0	0	0	12	54	12	2	0	2	0	0	0	0	4	14	0	0	0	0	0	0	0	0	0	0	0	0	0	0	3
	FMRFa	0	3	0	0	0	0	0	0	0	0	0	0	58	0	0	0	0	0	0	0	0	0	0	0	0	0	0	0	0	0	0	0	0	0	0	0	0	0	0	0	0	2	0	0	0	0	0	0
	RYa	0	0	0	1	4	0	0	0	11	0	42	0	120	17	2	0	0	0	0	11	0	14	9	0	0	7	0	2	0	0	0	0	0	0	0	0	0	0	0	0	0	0	0	0	0	0	1	33
	PDF	0	0	0	3	29	0	0	0	2	0	0	0	2	24	0	0	0	0	0	3	0	2	18	5	0	0	0	0	0	0	0	0	0	0	0	0	0	0	0	0	0	0	0	0	0	0	0	6
	Gold	1	81	0	50	37	0	13	0	36	40	50	8	269	55	23	0	2	0	0	18	0	35	100	23	2	13	4	2	0	0	0	10	18	0	0	0	34	0	2	0	0	2	0	2	0	2	17	45
[truncated: 28 more columns]

## Sheet: DCV counts
	First Series - Layers (1-100)
			DCV	Gold	DCV	Gold	DCV	Gold	DCV	Gold	DCV	Gold	DCV	Gold	DCV	Gold
	Simple ID		n2	n2	n5	n5	n10	n10	n13	n13	n18	n18	n23	n23	n68	n68
1	LUQ		0		0		0		0		3		0		2
2			0		0		0		0		1		0		3
3			0		0		1	2	0		0		0		1
4			0		0		0		0		0		0		0
5			0		0		0		0		0		0		2
6	ATO		0		0		0		3		3		0		0
7			0		0		0		1		3		1		0
8			0		0		0		2		2		0		0
9			0		1		0		5		2		1		0
10			2		1		0		3		1		3		0
11			3		1		0		3		0		3		0
12	FVRIa		2		0		0		3	1	4		6		2
13			2		0		1		4	2	2		4		3
14			1		0		3		3	3	1		4		3
15			1		1		2		3	2	1		3		0
16			1		9		0		2		0		2		0
17			2		6		0		2	1	0		2		2
18	cFVa		0		13	15	0		0		0		3	16	0
19			1		16	25	0		0		0		9	11	1
20			0		20	15	0		0		1		18	2	1
21			0		7	30	0		0		1		14	19	0
22			0		9	15	0		0		1		15	14	0
23			0		11	5	0		2		2		16	1	0
24	FMRFa		0		2		0		1		4		12		1
25			1		2		1		0		3		11		1
26			0		8		2		0		2		10		1
27			0		4		1		2	1	2		8		2
28			0		8		0		2	5	0		11		1
29	RYa		2		7	1	0		1		5	14	9	2	2
30			0		8	1	0		2	6	5	4	7		2
31			0		7		0		1		2	7	10		1
32			0		5		0		2		4	3	11		2
33			0		3		0		1	1	5	4	4		1
34			0		2		1		0		5	1	5		0
35			0		0		0		1	4	2		3		0
36			0		2		1		1		6		2		1
37			0		4		0		2	4	5	2	3		1
38	PDF		0		2	2	0		1		2		2		0
39			0		2		1		2		2		1		0
40			0		4		2		3		3		1		0
41			0		4	2	2		1		2		0		0
42			0		4		0		0		1		0		0
43			0		5	4	2		2		1		0		0
44	LUQ		0		2	2	0		2	5	0		0		0
45			1		1	1	0		3	3	2		0		0
46			0		0		0		5	30	3	2	0		0
47			0		0		2	2	4	10	2		0		0
48			1		1		0		4	6	3		2	1	0
49			2	8	1		2		4	17	4		11	7	2
50			1	5	1	1	1		5	8	1		12	3	3
51	ATO		0		0		0		2		2		8		4
52			0		1		0		3		4		6		3
53			0		2		1		3		2		4		2
54			0		0		1		3		6		10		0
55			0		0		2		4		4		13		0
56			1		2		1		3		3		8		0
57			1	2	0		1		2		2		5		0
58	FVRIa		0		1		2		2		2	1	5		2	4
59			0		1		1		1		2		3		1
60			3		1		3		3		2		9	1	2
61			2		0		3		3	3	0		12		0
62			0		0		1		0		2		3		0
63			0		0		2		0		0		5		0
64			1		0		2		0		1		6	5	1
65			0		0		2		1	1	0		2		1
66			0		0		3		1		0		3	1	0
67			0		0		2		2	5	0		3	2	0
68			0		0		4		1	1	1		1		0
69	cFVa		0		0		6	8	1	1	0		0		1
70			0		0		6	2	1		1		0		1
71			0		0		7		1		0		0		0
72			0		0		5	2	1		0		0		1
73			1		0		5	11	0		0		0		0
74			0		0		6		0		0		0		1
75	FMRFa		0		0		2		0		0		0		0
76			2		0		8		0		0		1		0
77			1		0		3		0		0		0		0
78			0		0		3		0		0		0		0
79			0		0		2		2		0		4		1
80			0		0		3		0		1		3		1
81			1		0		6		1	1	0		2		1
82	RYa		1		1		2		1	4	0		0		1
83			0		1		4		2		0		0		2	4
84			0		0		3		2	6	0		0		1
85			0		0		1		1		0		0		2
86			0		0		6		3	2	0		0		2
87			0		0		5		4	2	0		0		0
88			0		0		6		3	6	0		0		1
89	CTR/PDF Contamination		0		0		2		0		0		0		2
90	Contamination		0		0		0		0		0		0		4
91			0		0		0		1		0		1		3	2
92			0		0		0		0		0		1		4
93	PDF		0		0		0		0		0		3	2	4	12
94			0		0		1		1	1	0		5		3	9
95			0		0		0		0		0		3		2
96			2		0		0		1		0		3	2	4	8
97			1		0		2		0		0		4	5	1
98			0		1		3		0		0		8		1
99			1	2	1		1		1		0		7		2
100			2	2	1		1		0		0		9	5	2
	Total DCV		43		197		155		149		139		399		105
	Total gold			19		119		27		142		38		99		39
