# Supplementary material for: A serial multiplex immunogold labeling method for identifying peptidergic neurons in connectomes
Source: eLife. 2015 Dec 15;4:e11147. doi: 10.7554/eLife.11147 (PMC4749568; doi:10.7554/eLife.11147)
Supplement: Figure 5—source data 1. — The reference is based on the registration and averaging of the acetylated tubulin signal from 36 whole-body confocal stacks. The file is a mult-image TIFF stack and can be opened e.g. with Fiji or ImageJ. DOI: http://dx.doi.org/10.7554/eLife.11147.012 [file elife-11147-fig5-data1.zip]

Archive with 1 entries (1 files):
- Figure5-sourcedata1.tif
