# Supplementary material for: A serial multiplex immunogold labeling method for identifying peptidergic neurons in connectomes
Source: eLife. 2015 Dec 15;4:e11147. doi: 10.7554/eLife.11147 (PMC4749568; doi:10.7554/eLife.11147)
Supplement: Figure 6—source data 1. — The table is updated from (Randel et al., 2015) with the information on all immunoEM layers. DOI: http://dx.doi.org/10.7554/eLife.11147.015 [file elife-11147-fig6-data1.xls]

## Sheet: All layers
Section#	Picture#	Grid#	Grid_ID	BoxID	Box#	Immuno Layer	Comment	CATMAID#	Missed#	High resolution of neuropil#	Picture#
10	1	5	9C				Not Used		0_1		1
11	2	5	9C				Not Used		0_2		2
12	3	60	10A				Not Used		0_3		3
13	4	60	10A				Not Used		0_4		4
14	5	60	10A				Not Used		0_5		5
15	6	74	10B				Not Used		0_6		6
16	7	74	10B				Not Used		0_7		7
17	8	74	10B				Not Used		0_8		8
18	9	74	10B				Not Used		0_9		9
19	10	74	10B				Not Used		0_10		10
20	11	74	10B				Not Used		0_11		11
21	12	74	10B				Not Used		0_12		12
22	13	74	10B				Not Used		0_13		13
23	14	60	11A				Not Used		0_14		14
24	15	54	11B				Not Used		0_15		15
25	16	54	11B				Not Used		0_16		16
26	17	54	11B				Not Used		0_17		17
27	18	54	11B				Not Used		0_18		18
28	19	100	11C				Not Used		0_19		19
29	20	100	11C				Not Used		0_20		20
30	21	100	11C				Not Used		0_21		21
31	22	100	11C				Not Used		0_22		22
32	23	100	11C				Not Used		0_23		23
33	24	24	12A	1	001859			0			24
34	25	24	12A	1	001859			1			25
35	26	24	12A	1	001859			2			26
36	27	24	12A	1	001859			3			27
37	28	24	12A	1	001859			4			28
38	29	24	12A	1	001859			5			29
39	30	37	12B	1	001859			6			30
40	31	37	12B	1	001859			7			31
41	32	37	12B	1	001859			8			32
42	33	37	12B	1	001859			9			33
43	34	37	12B	1	001859			10			34
44	35	78	13A	1	001859			11			35
45	36	78	13A	1	001859			12			36
46	37	78	13A	1	001859			13			37
47	38	78	13A	1	001859			14			38
48	39	78	13A	1	001859			15			39
49	40	78	13A	1	001859			16			40
50	41	78	13A	1	001859			17			41
51	42	78	13A	1	001859			18			42
52	43	78	13A	1	001859			19			43
53	44	24	13B	1	001859			20			44
54	45	24	13B	1	001859			21			45
55	46	24	13B	1	001859			22			46
56	47	24	13B	1	001859			23			47
57	48	24	13B	1	001859			24			48
58	49	24	13B	1	001859			25			49
59	50	76	13C	1	001859			26			50
60	51	76	13C	1	001859			27			51
61	52	76	13C	1	001859			28			52
62	53	76	13C	1	001859			29			53
63	54	76	13C	1	001859			30			54
64	55	76	13C	1	001859			31			55
65	56	76	13C	1	001859			32			56
66	57	76	13C	1	001859			33			57
67	58	76	13C	1	001859			34			58
68	59	94	14A	1	001859			35			59
69	60	94	14A	1	001859			36			60
70	61	94	14A	1	001859			37			61
71	62	94	14A	1	001859			38			62
72	63	94	14A	1	001859			39			63
73	64	94	14A	1	001859			40			64
74	65	74	14B	1	001859		Immuno_resv		40_1		65
75	66	97	15A	1	001859			41			66
76	67	97	15A	1	001859			42			67
77	68	97	15A	1	001859			43			68
78	69	37	15B	1	001859			44			69
79	70	37	15B	1	001859			45			70
80	71	37	15B	1	001859			46			71
81	72	37	15B	1	001859			47			72
82	73	37	15B	1	001859			48			73
83	74	58	15C	1	001859			49			74
84	75	58	15C	1	001859			50			75
85	76	58	15C	1	001859			51			76
86	77	58	15C	1	001859			52			77
87	78	58	15C	1	001859			53			78
88	79	90	16A	1	001859			54			79
89	80	90	16A	1	001859			55			80
90	81	90	16A	1	001859			56			81
91	82	90	16A	1	001859			57			82
92	83	90	16A	1	001859			58			83
93	84	86	16B	1	001859			59			84
94	85	86	16B	1	001859			60			85
95	86	86	16B	1	001859			61			86
96	87	86	16B	1	001859			62			87
97	88	86	16B	1	001859			63			88
98	89	88	17A	1	001859			64			89
99	90	88	17A	1	001859			65			90
100	91	88	17A	1	001859		LOST		65_1
101	92	88	17A	1	001859		LOST		65_2
102	93	38	17B	1	001859			66			93
103	94	38	17B	1	001859			67			94
104	95	38	17B	1	001859			68			95
105	96	38	17B	1	001859			69			96
106	97	38	17B	1	001859			70			97
107	98	98	17C	1	001859			71			98
108	99	98	17C	1	001859			72			99
109	100	98	17C	1	001859			73			100
110	101	98	17C	1	001859			74			101
111	102	98	17C	1	001859			75			102
112	103	58	18A	1	001859			76			103
113	104	58	18A	1	001859			77			104
114	105	58	18A	1	001859			78			105
115	106	58	18A	1	001859			79			106
116	107	58	18A	1	001859			80			107
117	108	18	18B	1	001859		LOST		80_1
118	109	18	18B	1	001859		LOST		80_2
119	110	75	19A	1	001859			81			110
120	111	75	19A	1	001859			82			111
121	112	75	19A	1	001859			83			112
122	113	75	19A	1	001859			84			113
123	114	75	19A	1	001859			85			114
124	115	75	19A	1	001859			86			115
125	116	10	19B	1	001859		Immuno_resv		86_1		116
126	117	68	19C	1	001859			87			117
127	118	68	19C	1	001859			88			118
128	119	68	19C	1	001859			89			119
129	120	68	19C	1	001859			90			120
130	121	20	20A	1	001859			91			121
131	122	20	20A	1	001859			92			122
132	123	20	20A	1	001859			93			123
133	124	20	20A	1	001859			94			124
134	125	20	20A	1	001859		LOST		94_1
135	126	69	20B	1	001859			95			126
136	127	69	20B	1	001859			96			127
137	128	69	20B	1	001859			97			128
138	129	69	20B	1	001859			98			129
139	130	69	20B	1	001859			99			130
140	131	69	20B	1	001859			100			131
141	132	84	1A	2	001860			101			132
142	133	84	1A	2	001860			102			133
143	134	84	1A	2	001860			103			134
144	135	84	1A	2	001860			104			135
145	136	84	1A	2	001860			105			136
146	137	7	1B	2	001860		LOST		105_1
147	138	7	1B	2	001860		LOST		105_2
148	139	7	1B	2	001860			106			139
149	140	7	1B	2	001860		LOST		106_1
150	141	13	1C	2	001860		LOST		106_2
151	142	13	1C	2	001860			107			142
152	143	13	1C	2	001860			108			143
153	144	13	1C	2	001860			109			144
154	145	13	1C	2	001860			110			145
155	146	13	1C	2	001860			111			146
156	147	13	1C	2	001860			112			147
157	148	8	2A	2	001860			113			148
158	149	8	2A	2	001860			114			149
159	150	8	2A	2	001860			115			150
160	151	8	2A	2	001860			116			151
161	152	8	2A	2	001860			117			152
162	153	46	2B	2	001860			118			153
163	154	46	2B	2	001860			119			154
164	155	46	2B	2	001860			120			155
165	156	46	2B	2	001860			121			156
166	157	46	2B	2	001860			122			157
167	158	74	3A	2	001860			123			158
168	159	74	3A	2	001860			124			159
169	160	74	3A	2	001860			125			160
170	161	74	3A	2	001860		LOST		125_1
171	162	13	3B	2	001860			126			162
172	163	13	3B	2	001860			127			163
173	164	13	3B	2	001860			128			164
174	165	13	3B	2	001860			129			165
179	166	13	3B	2	001860			132			166
175	167	13	3B	2	001860			130			167
176	168	13	3B	2	001860			131			168
177	169	33	3C	2	001860		Immuno_resv		131_1		169
178	170	33	3C	2	001860		Immuno_resv		131_2		170
180	171	69	4A	2	001860			133			171
181	172	69	4A	2	001860			134			172
182	173	69	4A	2	001860			135			173
183	174	69	4A	2	001860			136			174
184	175	69	4A	2	001860			137			175
185	176	69	4A	2	001860			138			176
186	177	69	4A	2	001860			139			177
187	178	36	4B	2	001860			140			178
188	179	36	4B	2	001860			141			179
189	180	36	4B	2	001860			142			180
190	181	36	4B	2	001860			143			181
191	182	36	4B	2	001860			144			182
192	183	46	5A	2	001860			145			183
193	184	46	5A	2	001860			146			184
194	185	46	5A	2	001860			147			185
195	186	46	5A	2	001860			148			186
196	187	5	5B	2	001860			149			187
197	188	5	5B	2	001860			150			188
198	189	5	5B	2	001860			151			189
199	190	3	5C	2	001860			152			190
200	191	3	5C	2	001860			153			191
201	192	3	5C	2	001860			154			192
202	193	3	5C	2	001860			155			193
203	194	3	5C	2	001860			156			194
204	195	43	6A	2	001860			157			195
205	196	43	6A	2	001860			158			196
206	197	43	6A	2	001860			159			197
207	198	43	6A	2	001860			160			198
208	199	94	6B	2	001860			161			199
209	200	94	6B	2	001860			162			200
210	201	94	6B	2	001860			163			201
211	202	94	6B	2	001860			164			202
212	203	94	6B	2	001860			165			203
213	204	93	7A	2	001860		LOST		165_1
214	205	93	7A	2	001860		LOST		165_2
215	206	93	7A	2	001860			166			206
216	207	42	7B	2	001860			167			207
217	208	42	7B	2	001860			168			208
218	209	42	7B	2	001860			169			209
219	210	42	7B	2	001860			170			210
220	211	42	7B	2	001860			171			211
221	212	42	7B	2	001860			172			212
222	213	49	7C	2	001860			173			213
223	214	49	7C	2	001860			174			214
224	215	49	7C	2	001860			175			215
225	216	49	7C	2	001860			176			216
226	217	49	7C	2	001860			177			217
227	218	49	7C	2	001860			178			218
228	219	49	7C	2	001860			179			219
229	220	49	7C	2	001860			180			220
230	221	14	8A	2	001860		Immuno_resv		180_1		221
231	222	46	8B	2	001860			181			222
232	223	46	8B	2	001860			182			223
233	224	46	8B	2	001860			183			224
234	225	46	8B	2	001860			184			225
235	226	46	8B	2	001860			185			226
236	227	46	8B	2	001860			186			227
237	228	11	9A	2	001860			187			228
238	229	11	9A	2	001860			188			229
239	230	11	9A	2	001860			189			230
240	231	11	9A	2	001860			190			231
241	232	11	9A	2	001860			191			232
242	233	26	9B	2	001860			192			233
243	234	26	9B	2	001860			193			234
244	235	26	9B	2	001860			194			235
245	236	26	9B	2	001860			195			236
246	237	26	9B	2	001860			196			237
247	238	26	9B	2	001860			197			238
248	239	26	9B	2	001860			198			239
249	240	26	9B	2	001860			199			240
250	241	78	9C	2	001860			200			241
251	242	78	9C	2	001860			201			242
252	243	78	9C	2	001860			202			243
253	244	78	9C	2	001860			203			244
254	245	78	9C	2	001860			204			245
255	246	78	9C	2	001860			205			246
256	247	19	10A	2	001860			206			247
257	248	19	10A	2	001860			207			248
258	249	19	10A	2	001860			208			249
259	250	19	10A	2	001860			209			250
260	251	19	10A	2	001860			210			251
261	252	19	10A	2	001860			211			252
262	253	42	10B	2	001860			212			253
263	254	42	10B	2	001860			213			254
264	255	42	10B	2	001860			214			255
265	256	42	10B	2	001860			215			256
266	257	42	10B	2	001860			216			257
267	258	42	10B	2	001860			217			258
268	259	34	11A	2	001860			218			259
269	260	34	11A	2	001860			219			260
270	261	34	11A	2	001860			220			261
271	262	34	11A	2	001860			221			262
272	263	34	11A	2	001860			222			263
273	264	34	11A	2	001860			223			264
274	265	34	11A	2	001860			224			265
275	266	34	11A	2	001860			225			266
276	267	55	11B-2	2	001860		Immuno_resv		225_1		267
277	268	50	11C	2	001860			226			268
278	269	50	11C	2	001860			227			269
279	270	15	12A	2	001860			228			270
280	271	15	12A	2	001860			229			271
281	272	15	12A	2	001860			230			272
282	273	15	12A	2	001860			231			273
283	274	15	12A	2	001860			232			274
284	275	15	12A	2	001860			233			275
285	276	68	12B	2	001860			234			276
286	277	68	12B	2	001860			235			277
287	278	68	12B	2	001860			236			278
288	279	68	12B	2	001860			237			279
289	280	68	12B	2	001860			238			280
290	281	68	12B	2	001860			239			281
291	282	36	13A	2	001860			240			282
292	283	36	13A	2	001860			241			283
293	284	36	13A	2	001860			242			284
294	285	36	13A	2	001860			243			285
295	286	36	13A	2	001860			244			286
296	287	25	13B	2	001860			245			287
297	288	25	13B	2	001860			246			288
298	289	25	13B	2	001860			247			289
299	290	25	13B	2	001860			248			290
300	291	25	13B	2	001860			249			291
301	292	25	13B	2	001860			250			292
302	293	20	13C	2	001860			251			293
303	294	20	13C	2	001860			252			294
304	295	20	13C	2	001860			253			295
305	296	20	13C	2	001860			254			296
306	297	20	13C	2	001860			255			297
307	298	9	14A	2	001860			256			298
308	299	9	14A	2	001860			257			299
309	300	9	14A	2	001860			258			300
310	301	9	14A	2	001860			259			301
311	302	9	14A	2	001860			260			302
312	303	9	14A	2	001860			261			303
313	304	9	14A	2	001860			262			304
314	305	32	14B	2	001860			263			305
315	306	32	14B	2	001860			264			306
316	307	32	14B	2	001860			265			307
317	308	32	14B	2	001860			266			308
318	309	32	14B	2	001860			267			309
319	310	32	14B	2	001860			268			310
320	311	32	14B	2	001860			269			311
321	312	2	15A	2	001860			270			312
322	313	2	15A	2	001860			271			313
323	314	2	15A	2	001860			272			314
324	315	2	15A	2	001860			273			315
325	316	2	15A	2	001860			274			316
326	317	2	15A	2	001860			275			317
327	318	2	15A	2	001860			276			318
328	319	19	15B	2	001860			277			319
329	320	19	15B	2	001860			278			320
330	321	19	15B	2	001860			279			321
331	322	19	15B	2	001860			280			322
332	323	19	15B	2	001860			281			323
333	324	19	15B	2	001860			282			324
334	325	19	15B	2	001860			283			325
335	326	97	15C	2	001860		Immuno_resv		283_1		326
336	327	63	16A	2	001860			284			327
337	328	63	16A	2	001860			285			328
338	329	63	16A	2	001860			286			329
339	330	63	16A	2	001860			287			330
340	331	63	16A	2	001860			288			331
341	332	63	16A	2	001860			289			332
342	333	63	16A	2	001860			290			333
343	334	66	16B	2	001860			291			334
344	335	66	16B	2	001860			292			335
345	336	66	16B	2	001860			293			336
346	337	66	16B	2	001860			294			337
347	338	66	16B	2	001860			295			338
348	339	66	16B	2	001860			296			339
349	340	66	16B	2	001860			297			340
350	341	83	17A	2	001860			298			341
351	342	83	17A	2	001860			299			342
352	343	83	17A	2	001860			300			343
353	344	83	17A	2	001860			301			344
354	345	83	17A	2	001860			302			345
355	346	83	17A	2	001860			303			346
356	347	1	17B	2	001860			304			347
357	348	1	17B	2	001860			305			348
358	349	1	17B	2	001860			306			349
359	350	1	17B	2	001860			307			350
360	351	1	17B	2	001860			308			351
361	352	1	17B	2	001860			309			352
362	353	1	17B	2	001860			310			353
363	354	81	17C	2	001860			311			354
364	355	81	17C	2	001860			312			355
365	356	81	17C	2	001860			313			356
366	357	81	17C	2	001860			314			357
367	358	81	17C	2	001860			315			358
368	359	81	17C	2	001860			316			359
369	360	81	17C	2	001860			317			360
370	361	81	17C	2	001860			318			361
371	362	71	18A	2	001860			319			362
372	363	71	18A	2	001860			320			363
373	364	71	18A	2	001860			321			364
374	365	71	18A	2	001860			322			365
375	366	71	18A	2	001860			323			366
376	367	71	18A	2	001860			324			367
377	368	32	18B	2	001860			325			368
378	369	32	18B	2	001860			326			369
379	370	32	18B	2	001860			327			370
380	371	32	18B	2	001860			328			371
381	372	32	18B	2	001860			329			372
382	373	32	18B	2	001860			330			373
383	374	55	19A	2	001860			331			374
384	375	55	19A	2	001860			332			375
385	376	55	19A	2	001860			333			376
386	377	55	19A	2	001860			334			377
387	378	55	19A	2	001860			335			378
388	379	55	19A	2	001860			336			379
389	380	16	19B	2	001860			337			380
390	381	16	19B	2	001860			338			381
391	382	16	19B	2	001860			339			382
392	383	16	19B	2	001860			340			383
393	384	16	19B	2	001860			341			384
394	385	16	19B	2	001860			342			385
395	386	10	19C	2	001860			343			386
396	387	10	19C	2	001860			344			387
397	388	10	19C	2	001860			345			388
398	389	10	19C	2	001860			346			389
399	390	10	19C	2	001860			347			390
400	391	10	19C	2	001860			348			391
401	392	90	20A	2	001860		Immuno_resv		348_1		392
402	393	93	20B	2	001860			349			393
403	394	93	20B	2	001860			350			394
404	395	93	20B	2	001860			351			395
405	396	93	20B	2	001860			352			396
406	397	93	20B	2	001860			353			397
407	398	93	20B	2	001860			354			398
408	399	93	20B	2	001860			355			399
409	400	98	1A	3	002002			356			400
410	401	98	1A	3	002002			357			401
411	402	98	1A	3	002002			358			402
412	403	98	1A	3	002002			359			403
413	404	98	1A	3	002002			360			404
414	405	98	1A	3	002002			361			405
415	406	98	1A	3	002002			362			406
416	407	98	1A	3	002002			363			407
417	408	75	1B	3	002002			364			408
418	409	75	1B	3	002002			365			409
419	410	75	1B	3	002002			366			410
420	411	75	1B	3	002002			367			411
421	412	75	1B	3	002002			368			412
422	413	75	1B	3	002002			369			413
423	414	75	1B	3	002002			370			414
424	415	73	1C	3	002002		LOST		370_1
425	416	73	1C	3	002002		LOST		370_2
426	417	73	1C	3	002002			371			417
427	418	19	2A-2	3	002002		Immuno_resv		371_1		418
428	419	8	2B	3	002002			372		372	419
429	420	8	2B	3	002002			373		373	420
430	421	8	2B	3	002002			374		374	421
431	422	8	2B	3	002002			375		375	422
432	423	8	2B	3	002002			376		376	423
435	424	16	3A	3	002002			379		379	424
433	425	16	3A	3	002002			377		377	425
434	426	16	3A	3	002002			378		378	426
436	427	16	3A	3	002002			380		380	427
437	428	33	3B	3	002002			381		381	428
438	429	33	3B	3	002002			382		382	429
439	430	33	3B	3	002002			383		383	430
440	431	33	3B	3	002002			384		384	431
441	432	11	3C	3	002002			385		385	432
442	433	11	3C	3	002002			386		386	433
443	434	11	3C	3	002002			387		387	434
444	435	11	3C	3	002002			388		388	435
445	436	11	3C	3	002002			389		389	436
446	437	11	3C	3	002002			390		390	437
447	438	11	3C	3	002002			391		391	438
448	439	11	3C	3	002002			392		392	439
449	440	5	4A	3	002002			393		393	440
450	441	5	4A	3	002002			394		394	441
451	442	5	4A	3	002002			395		395	442
452	443	5	4A	3	002002			396		396	443
453	444	99	4B	3	002002			397		397	444
454	445	99	4B	3	002002			398		398	445
455	446	99	4B	3	002002			399		399	446
456	447	99	4B	3	002002			400		400	447
457	448	99	4B	3	002002			401		401	448
458	449	99	4B	3	002002			402		402	449
459	450	53	5A	3	002002			403		403	450
460	451	53	5A	3	002002			404		404	451
461	452	53	5A	3	002002			405		405	452
462	453	53	5A	3	002002			406		406	453
463	454	53	5A	3	002002			407		407	454
464	455	53	5A	3	002002			408		408	455
465	456	53	5A	3	002002			409		409	456
466	457	34	5B	3	002002			410		410	457
467	458	34	5B	3	002002			411		411	458
468	459	34	5B	3	002002			412		412	459
469	460	34	5B	3	002002			413		413	460
470	461	34	5B	3	002002			414		414	461
471	462	34	5B	3	002002			415		415	462
472	463	34	5B	3	002002			416		416	463
473	464	70	5C	3	002002	RGWa	immuno		442_1		464
474	465	36	6A	3	002002			417		417	465
475	466	36	6A	3	002002			418		418	466
476	467	36	6A	3	002002			419		419	467
477	468	36	6A	3	002002			420		420	468
478	469	36	6A	3	002002			421		421	469
479	470	36	6A	3	002002			422		422	470
480	471	36	6A	3	002002			423		423	471
481	472	45	6B	3	002002			424		424	472
482	473	45	6B	3	002002			425		425	473
483	474	45	6B	3	002002			426		426	474
484	475	45	6B	3	002002			427		427	475
485	476	45	6B	3	002002			428		428	476
486	477	45	6B	3	002002			429		429	477
487	478	45	6B	3	002002			430		430	478
488	479	15	7A	3	002002			431		431	479
489	480	15	7A	3	002002			432		432	480
490	481	15	7A	3	002002			433		433	481
491	482	15	7A	3	002002			434		434	482
492	483	15	7A	3	002002			435		435	483
493	484	15	7A	3	002002			436		436	484
494	485	15	7A	3	002002			437		437	485
495	486	36	7B	3	002002			438		438	486
496	487	36	7B	3	002002			439		439	487
497	488	36	7B	3	002002			440		440	488
498	489	36	7B	3	002002			441		441	489
499	490	36	7B	3	002002			442		442	490
500	491	23	7C	3	002002			443		443	491
501	492	23	7C	3	002002			444		444	492
502	493	23	7C	3	002002			445		445	493
503	494	57	8A	3	002002			446		446	494
504	495	57	8A	3	002002			447		447	495
505	496	57	8A	3	002002			448		448	496
506	497	57	8A	3	002002			449		449	497
507	498	10	8B	3	002002			450		450	498
508	499	10	8B	3	002002			451		451	499
509	500	10	8B	3	002002			452		452	500
510	501	10	8B	3	002002			453		453	501
511	502	10	8B	3	002002			454		454	502
512	503	73	9A	3	002002			455		455	503
513	504	73	9A	3	002002			456		456	504
514	505	73	9A	3	002002			457		457	505
515	506	73	9A	3	002002			458		458	506
516	507	23	9B	3	002002			459		459	507
517	508	23	9B	3	002002			460		460	508
518	509	23	9B	3	002002			461		461	509
519	510	23	9B	3	002002			462		462	510
520	511	23	9B	3	002002			463		463	511
521	512	73	9C	3	002002	RGWa	immuno		470_1		512
522	513	90	10A	3	002002			464		464	513
523	514	90	10A	3	002002			465		465	514
524	515	90	10A	3	002002			466		466	515
525	516	90	10A	3	002002			467		467	516
526	517	90	10A	3	002002			468		468	517
527	518	90	10A	3	002002			469		469	518
528	519	90	10A	3	002002			470		470	519
529	520	54	10B	3	002002			471		471	520
530	521	54	10B	3	002002			472		472	521
531	522	54	10B	3	002002			473		473	522
532	523	54	10B	3	002002			474		474	523
533	524	54	10B	3	002002			475		475	524
534	525	54	10B	3	002002			476		476	525
535	526	66	11A	3	002002			477		477	526
536	527	66	11A	3	002002			478		478	527
537	528	66	11A	3	002002			479		479	528
538	529	66	11A	3	002002			480		480	529
539	530	66	11A	3	002002			481		481	530
540	531	66	11A	3	002002			482		482	531
541	532	66	11A	3	002002			483		483	532
542	533	65	11B	3	002002			484		484	533
543	534	65	11B	3	002002			485		485	534
544	535	65	11B	3	002002			486		486	535
545	536	65	11B	3	002002			487		487	536
546	537	65	11B	3	002002			488		488	537
547	538	65	11B	3	002002			489		489	538
548	539	65	11B	3	002002			490		490	539
549	540	50	11C	3	002002			491		491	540
550	541	50	11C	3	002002			492		492	541
551	542	50	11C	3	002002			493		493	542
552	543	50	11C	3	002002			494		494	543
553	544	50	11C	3	002002			495		495	544
554	545	95	12A	3	002002			496		496	545
555	546	95	12A	3	002002			497		497	546
556	547	95	12A	3	002002			498		498	547
557	548	95	12A	3	002002			499		499	548
558	549	95	12A	3	002002			500		500	549
559	550	95	12A	3	002002			501		501	550
560	551	95	12A	3	002002			502		502	551
561	552	95	12A	3	002002			503		503	552
562	553	27	12B	3	002002			504		504	553
563	554	27	12B	3	002002			505		505	554
564	555	27	12B	3	002002			506		506	555
565	556	27	12B	3	002002			507		507	556
566	557	27	12B	3	002002			508		508	557
567	558	88	13A	3	002002			509		509	558
568	559	88	13A	3	002002			510		510	559
569	560	88	13A	3	002002			511		511	560
570	561	88	13A	3	002002			512		512	561
571	562	88	13A	3	002002			513		513	562
572	563	71	13B	3	002002			514		514	563
573	564	71	13B	3	002002			515		515	564
574	565	71	13B	3	002002			516		516	565
575	566	71	13B	3	002002			517		517	566
576	567	71	13B	3	002002			518		518	567
577	568	71	13B	3	002002			519		519	568
578	569	71	13B	3	002002			520		520	569
579	570	65	13C	3	002002	RGWa	immuno		513_1		570
580	571	4	14A	3	002002			521		521	571
581	572	4	14A	3	002002			522		522	572
582	573	4	14A	3	002002			523		523	573
583	574	4	14A	3	002002			524		524	574
584	575	4	14A	3	002002			525		525	575
585	576	42	14B	3	002002			526		526	576
586	577	42	14B	3	002002			527		527	577
587	578	42	14B	3	002002			528		528	578
588	579	42	14B	3	002002			529		529	579
589	580	42	14B	3	002002			530		530	580
590	581	42	14B	3	002002			531		531	581
591	582	29	15A	3	002002			532		532	582
592	583	29	15A	3	002002			533		533	583
593	584	29	15A	3	002002			534		534	584
594	585	29	15A	3	002002			535		535	585
595	586	88	15B	3	002002			536		536	586
596	587	88	15B	3	002002			537		537	587
597	588	88	15B	3	002002			538		538	588
598	589	88	15B	3	002002			539		539	589
599	590	88	15B	3	002002			540		540	590
600	591	88	15B	3	002002			541		541	591
601	592	88	15B	3	002002			542		542	592
602	593	88	15B	3	002002			543		543	593
603	594	54	15C	3	002002			544		544	594
604	595	54	15C	3	002002			545		545	595
605	596	54	15C	3	002002			546		546	596
606	597	54	15C	3	002002			547		547	597
607	598	54	15C	3	002002			548		548	598
608	599	4	16A	3	002002			549		549	599
609	600	4	16A	3	002002			550		550	600
610	601	4	16A	3	002002			551		551	601
611	602	4	16A	3	002002			552		552	602
612	603	4	16A	3	002002			553		553	603
613	604	4	16A	3	002002			554		554	604
614	605	4	16A	3	002002			555		555	605
615	606	2	16B	3	002002			556		556	606
616	607	2	16B	3	002002			557		557	607
617	608	2	16B	3	002002			558		558	608
618	609	2	16B	3	002002			559		559	609
619	610	2	16B	3	002002			560		560	610
620	611	2	16B	3	002002			561		561	611
621	612	2	16B	3	002002			562		562	612
622	613	2	16B	3	002002			563		563	613
623	614	15	17A	3	002002	RYa	immuno	564		564	614
624	615	14	17B	3	002002			565		565	615
625	616	14	17B	3	002002			566		566	616
626	617	14	17B	3	002002			567		567	617
627	618	14	17B	3	002002			568		568	618
628	619	14	17B	3	002002			569		569	619
629	620	14	17B	3	002002			570		570	620
630	621	89	17C	3	002002			571		571	621
631	622	89	17C	3	002002			572		572	622
632	623	89	17C	3	002002			573		573	623
633	624	89	17C	3	002002			574		574	624
634	625	89	17C	3	002002			575		575	625
635	626	89	17C	3	002002			576		576	626
636	627	89	17C	3	002002			577		577	627
637	628	8	18A	3	002002			578		578	628
638	629	8	18A	3	002002			579		579	629
639	630	8	18A	3	002002			580		580	630
640	631	8	18A	3	002002			581		581	631
641	632	8	18A	3	002002			582		582	632
642	633	8	18A	3	002002			583		583	633
643	634	8	18A	3	002002			584		584	634
644	635	37	18B	3	002002			585		585	635
645	636	37	18B	3	002002			586		586	636
646	637	37	18B	3	002002			587		587	637
647	638	37	18B	3	002002			588		588	638
648	639	37	18B	3	002002			589		589	639
649	640	37	18B	3	002002			590		590	640
650	641	37	18B	3	002002			591		591	641
651	642	3	19A	3	002002			592		592	642
652	643	3	19A	3	002002			593		593	643
653	644	3	19A	3	002002			594		594	644
654	645	3	19A	3	002002			595		595	645
655	646	3	19A	3	002002			596		596	646
656	647	3	19A	3	002002			597		597	647
657	648	3	19A	3	002002			598		598	648
658	649	1	19B	3	002002			599		599	649
659	650	1	19B	3	002002			600		600	650
660	651	1	19B	3	002002			601		601	651
661	652	1	19B	3	002002			602		602	652
662	653	1	19B	3	002002			603		603	653
663	654	1	19B	3	002002			604		604	654
664	655	47	19C	3	002002			605		605	655
665	656	47	19C	3	002002			606		606	656
666	657	47	19C	3	002002			607		607	657
667	658	47	19C	3	002002			608		608	658
668	659	47	19C	3	002002			609		609	659
669	660	47	19C	3	002002			610		610	660
670	661	47	19C	3	002002			611		611	661
671	662	39	20A	3	002002	MIP	immuno		618_1		662
672	663	48	20B	3	002002			612		612	663
673	664	48	20B	3	002002			613		613	664
674	665	48	20B	3	002002			614		614	665
675	666	48	20B	3	002002			615		615	666
676	667	48	20B	3	002002			616		616	667
677	668	48	20B	3	002002			617		617	668
678	669	48	20B	3	002002			618		618	669
679	670	100	1A	4	002007			619		619	670
680	671	100	1A	4	002007			620		620	671
681	672	100	1A	4	002007			621		621	672
682	673	100	1A	4	002007			622		622	673
683	674	100	1A	4	002007			623		623	674
684	675	100	1A	4	002007			624		624	675
685	676	96	1B	4	002007			625		625	676
686	677	96	1B	4	002007			626		626	677
687	678	96	1B	4	002007			627		627	678
688	679	96	1B	4	002007			628		628	679
689	680	96	1B	4	002007			629		629	680
690	681	96	1B	4	002007			630		630	681
691	682	96	1B	4	002007			631		631	682
692	683	67	1C	4	002007			632		632	683
693	684	67	1C	4	002007			633		633	684
694	685	67	1C	4	002007			634		634	685
695	686	67	1C	4	002007			635		635	686
696	687	67	1C	4	002007			636		636	687
697	688	67	1C	4	002007			637		637	688
698	689	67	1C	4	002007			638		638	689
699	690	90	2A	4	002007			639		639	690
700	691	90	2A	4	002007			640		640	691
701	692	90	2A	4	002007			641		641	692
702	693	14	2B	4	002007			642		642	693
703	694	11	3A	4	002007			643		643	694
704	695	11	3A	4	002007			644		644	695
705	696	11	3A	4	002007			645		645	696
706	697	11	3A	4	002007			646		646	697
707	698	11	3A	4	002007			647		647	698
708	699	11	3A	4	002007			648		648	699
709	700	27	3B	4	002007			649		649	700
710	701	27	3B	4	002007			650		650	701
711	702	27	3B	4	002007			651		651	702
712	703	27	3B	4	002007			652		652	703
713	704	27	3B	4	002007			653		653	704
714	705	27	3B	4	002007			654		654	705
715	706	27	3B	4	002007			655		655	706
716	707	53	3C	4	002007			656		656	707
717	708	53	3C	4	002007			657		657	708
718	709	53	3C	4	002007			658		658	709
719	710	53	3C	4	002007			659		659	710
720	711	53	3C	4	002007			660		660	711
721	712	53	3C	4	002007			661		661	712
722	713	53	3C	4	002007			662		662	713
723	714	100	4A	4	002007			663		663	714
724	715	100	4A	4	002007			664		664	715
725	716	100	4A	4	002007			665		665	716
726	717	100	4A	4	002007			666		666	717
727	718	100	4A	4	002007			667		667	718
728	719	100	4A	4	002007			668		668	719
729	720	100	4A	4	002007			669		669	720
730	721	3	4B	4	002007			670		670	721
731	722	3	4B	4	002007			671		671	722
732	723	3	4B	4	002007			672		672	723
733	724	3	4B	4	002007			673		673	724
734	725	3	4B	4	002007			674		674	725
735	726	3	4B	4	002007			675		675	726
736	727	3	4B	4	002007			676		676	727
737	728	71	5A	4	002007			677		677	728
738	729	71	5A	4	002007			678		678	729
739	730	71	5A	4	002007			679		679	730
740	731	71	5A	4	002007			680		680	731
741	732	71	5A	4	002007			681		681	732
742	733	71	5A	4	002007			682		682	733
743	734	71	5A	4	002007			683		683	734
744	735	97	5B	4	002007		LOST		683_1
745	736	66	5C	4	002007			684		684	736
746	737	66	5C	4	002007			685		685	737
747	738	66	5C	4	002007			686		686	738
748	739	66	5C	4	002007			687		687	739
749	740	66	5C	4	002007			688		688	740
750	741	66	5C	4	002007			689		689	741
751	742	66	5C	4	002007			690		690	742
752	743	51	6A	4	002007			691		691	743
753	744	51	6A	4	002007			692		692	744
754	745	51	6A	4	002007			693		693	745
755	746	51	6A	4	002007			694		694	746
756	747	51	6A	4	002007			695		695	747
757	748	96	6B	4	002007	PDF	immuno		703_1		748
758	749	86	7A	4	002007			696		696	749
759	750	86	7A	4	002007			697		697	750
760	751	86	7A	4	002007			698		698	751
761	752	86	7A	4	002007			699		699	752
762	753	86	7A	4	002007			700		700	753
763	754	86	7A	4	002007			701		701	754
764	755	86	7A	4	002007			702		702	755
765	756	86	7A	4	002007			703		703	756
772	757	44	7B	4	002007			710		704	757
769	758	44	7B	4	002007			707		705	758
770	759	44	7B	4	002007			708		706	759
771	760	44	7B	4	002007			709		707	760
766	761	44	7B	4	002007			704		708	761
767	762	44	7B	4	002007			705		709	762
768	763	44	7B	4	002007			706		710	763
773	764	90	7C	4	002007			711		711	764
774	765	90	7C	4	002007			712		712	765
775	766	90	7C	4	002007			713		713	766
776	767	90	7C	4	002007			714		714	767
777	768	90	7C	4	002007			715		715	768
778	769	90	7C	4	002007			716		716	769
779	770	91	8A	4	002007			717		717	770
780	771	91	8A	4	002007			718		718	771
781	772	91	8A	4	002007			719		719	772
782	773	91	8A	4	002007			720		720	773
783	774	91	8A	4	002007			721		721	774
784	775	91	8A	4	002007			722		722	775
786	783	96	9B	4	002007			723		723	783
787	784	96	9B	4	002007			724		724	784
788	785	96	9B	4	002007			725		725	785
789	786	96	9B	4	002007			726		726	786
790	787	96	9B	4	002007			727		727	787
791	788	96	9B	4	002007			728		728	788
792	776	19	8B	4	002007			729		729	776
793	777	19	8B	4	002007			730		730	777
794	778	19	8B	4	002007			731		731	778
795	779	19	8B	4	002007			732		732	779
796	780	19	8B	4	002007			733		733	780
797	781	19	8B	4	002007			734		734	781
785	782	54	9A	4	002007	PDF	immuno		723_1		782
798	789	93	9C	4	002007			735		735	789
799	790	93	9C	4	002007			736		736	790
800	791	93	9C	4	002007			737		737	791
801	792	93	9C	4	002007			738		738	792
802	793	93	9C	4	002007			739		739	793
803	794	93	9C	4	002007			740		740	794
804	795	93	9C	4	002007			741		741	795
805	804	32	10B	4	002007			742		742	804
806	796	76	10A	4	002007			743		743	796
807	797	76	10A	4	002007			744		744	797
808	798	76	10A	4	002007			745		745	798
809	799	76	10A	4	002007			746		746	799
810	800	32	10B	4	002007			747		747	800
811	801	32	10B	4	002007			748		748	801
812	802	32	10B	4	002007			749		749	802
813	803	32	10B	4	002007			750		750	803
814	805	79	11A	4	002007			751		751	805
815	806	79	11A	4	002007			752		752	806
816	807	79	11A	4	002007			753		753	807
817	808	79	11A	4	002007			754		754	808
818	809	79	11A	4	002007			755		755	809
819	810	79	11A	4	002007			756		756	810
820	811	79	11A	4	002007			757		757	811
821	812	79	11A	4	002007			758		758	812
822	813	63	11B	4	002007			759		759	813
823	814	63	11B	4	002007			760		760	814
824	815	63	11B	4	002007			761		761	815
825	816	63	11B	4	002007			762		762	816
826	817	63	11B	4	002007			763		763	817
827	818	63	11B	4	002007			764		764	818
828	819	92	11C	4	002007			765		765	819
829	820	92	11C	4	002007			766		766	820
830	821	92	11C	4	002007			767		767	821
831	822	92	11C	4	002007			768		768	822
832	823	92	11C	4	002007			769		769	823
833	824	92	11C	4	002007			770		770	824
834	825	68	12A	4	002007			771		771	825
835	826	68	12A	4	002007			772		772	826
836	827	68	12A	4	002007			773		773	827
837	828	68	12A	4	002007			774		774	828
838	829	68	12A	4	002007			775		775	829
839	830	68	12A	4	002007			776		776	830
840	831	68	12A	4	002007			777		777	831
841	832	67	12B	4	002007			778		778	832
842	833	67	12B	4	002007			779		779	833
843	834	67	12B	4	002007			780		780	834
844	835	67	12B	4	002007			781		781	835
845	836	67	12B	4	002007			782		782	836
846	837	3	13A	4	002007			783		783	837
847	838	3	13A	4	002007			784		784	838
848	839	3	13A	4	002007			785		785	839
849	840	3	13A	4	002007			786		786	840
850	841	3	13A	4	002007			787		787	841
851	842	4	13B	4	002007	PDF	immuno		787_1		842
852	850	39	14A	4	002007			788		788	850
853	851	39	14A	4	002007			789		789	851
854	852	39	14A	4	002007			790		790	852
855	853	39	14A	4	002007			791		791	853
856	854	39	14A	4	002007			792		792	854
857	843	5	13C	4	002007			793		793	843
858	844	5	13C	4	002007			794		794	844
859	845	5	13C	4	002007			795		795	845
860	846	5	13C	4	002007			796		796	846
861	847	5	13C	4	002007			797		797	847
862	848	5	13C	4	002007			798		798	848
863	849	5	13C	4	002007			799		799	849
864	855	18	14B	4	002007			800		800	855
865	856	18	14B	4	002007			801		801	856
866	857	18	14B	4	002007			802		802	857
867	858	18	14B	4	002007			803		803	858
868	859	18	14B	4	002007			804		804	859
869	860	18	14B	4	002007			805		805	860
870	861	11	15A	4	002007			806		806	861
871	862	11	15A	4	002007			807		807	862
872	863	11	15A	4	002007			808		808	863
873	864	11	15A	4	002007			809		809	864
874	865	91	15B	4	002007			810		810	865
875	866	91	15B	4	002007			811		811	866
876	867	91	15B	4	002007			812		812	867
877	868	91	15B	4	002007			813		813	868
878	869	91	15B	4	002007			814		814	869
879	876	67	16A	4	002007			816		816	876
880	877	67	16A	4	002007			817		817	877
881	870	83	15C	4	002007			818		818	870
882	871	83	15C	4	002007			819		819	871
883	872	83	15C	4	002007			820		820	872
884	873	83	15C	4	002007			821		821	873
885	874	83	15C	4	002007			822		822	874
886	875	83	15C	4	002007			823		823	875
887	878	67	16A	4	002007			824		824	878
888	879	67	16A	4	002007			825		825	879
889	880	67	16A	4	002007			826		826	880
890	881	30	16B	4	002007			827		827	881
891	882	30	16B	4	002007			828		828	882
892	883	30	16B	4	002007			829		829	883
893	884	30	16B	4	002007			830		830	884
894	885	77	17A	4	002007	RGWa	immuno		834_1		885
895	886	66	17B	4	002007			831		831	886
896	887	66	17B	4	002007			832		832	887
897	888	66	17B	4	002007			833		833	888
898	889	66	17B	4	002007			834		834	889
899	890	66	17B	4	002007		LOST		834_1
900	891	88	17C	4	002007			835		835	891
901	892	88	17C	4	002007			836		836	892
902	893	88	17C	4	002007			837		837	893
903	894	88	17C	4	002007			838		838	894
904	895	88	17C	4	002007			839		839	895
905	896	95	18A	4	002007			840		840	896
906	897	95	18A	4	002007			841		841	897
907	898	95	18A	4	002007			842		842	898
908	899	95	18A	4	002007			843		843	899
909	900	95	18A	4	002007			844		844	900
910	901	63	18B	4	002007			845		845	901
911	902	63	18B	4	002007			846		846	902
912	903	63	18B	4	002007			847		847	903
913	904	63	18B	4	002007			848		848	904
914	905	63	18B	4	002007			849		849	905
915	906	63	18B	4	002007			850		850	906
916	907	63	18B	4	002007			851		851	907
917	908	63	18B	4	002007			852		852	908
918	909	63	19A	4	002007			853		853	909
919	910	63	19A	4	002007			854		854	910
920	911	63	19A	4	002007			855		855	911
921	912	63	19A	4	002007			856		856	912
922	913	63	19A	4	002007			857		857	913
923	914	98	19B	4	002007			858		858	914
924	915	98	19B	4	002007			859		859	915
925	916	98	19B	4	002007			860		860	916
926	917	98	19B	4	002007			861		861	917
927	918	80	19C	4	002007			862		862	918
928	919	80	19C	4	002007			863		863	919
929	920	80	19C	4	002007		LOST		863_1
930	921	80	19C	4	002007		LOST		863_2
931	922	80	19C	4	002007		LOST		863_3
932	923	80	19C	4	002007		LOST		863_4
933	924	95	20A	4	002007			864		864	924
934	925	95	20A	4	002007			865		865	925
935	926	95	20A	4	002007			866		866	926
936	927	95	20A	4	002007			867		867	927
937	928	95	20A	4	002007			868		868	928
938	929	95	20A	4	002007			869		869	929
939	930	95	20A	4	002007			870		870	930
940	931	15	20B	4	002007			871		871	931
941	932	15	20B	4	002007			872		872	932
942	933	15	20B	4	002007			873		873	933
943	934	15	20B	4	002007			874		874	934
944	935	15	20B	4	002007			875		875	935
945	936	15	20B	4	002007			876		876	936
946	937	15	20B	4	002007			877		877	937
947	938	81	1A	5	009497			878			938
948	939	81	1A	5	009497			879			939
949	940	81	1A	5	009497			880			940
950	941	81	1A	5	009497			881			941
951	942	81	1A	5	009497			882			942
952	943	81	1A	5	009497			883			943
953	944	96	1B	5	009497			884			944
954	945	96	1B	5	009497			885			945
955	946	96	1B	5	009497			886			946
956	947	96	1B	5	009497			887			947
957	948	96	1B	5	009497			888			948
958	949	84	1C	5	009497			889			949
959	950	84	1C	5	009497			890			950
960	951	84	1C	5	009497			891			951
961	952	84	1C	5	009497			892			952
962	953	84	1C	5	009497			893			953
963	954	62	2A	5	009497		LOST		893_1
964	955	62	2A	5	009497			894			955
965	956	62	2A	5	009497			895			956
966	957	62	2A	5	009497			896			957
967	958	62	2A	5	009497			897			958
968	959	62	2A	5	009497			898			959
969	960	75	2B	5	009497			899			960
970	961	75	2B	5	009497			900			961
971	962	75	2B	5	009497			901			962
972	963	75	2B	5	009497			902			963
973	964	75	2B	5	009497			903			964
974	965	5	3A	5	009497			904			965
975	966	5	3A	5	009497			905			966
976	967	5	3A	5	009497			906			967
977	968	5	3A	5	009497			907			968
978	969	55	3B	5	009497	RGWa	immuno		904_1		969
979	970	74	3C	5	009497			908			970
980	971	74	3C	5	009497			909			971
981	972	74	3C	5	009497			910			972
982	973	74	3C	5	009497			911			973
983	974	74	3C	5	009497			912			974
984	975	74	3C	5	009497			913			975
985	976	74	3C	5	009497			914			976
986	977	72	4A	5	009497			915			977
987	978	72	4A	5	009497			916			978
988	979	72	4A	5	009497			917			979
989	980	72	4A	5	009497			918			980
990	981	72	4A	5	009497			919			981
991	982	72	4A	5	009497			920			982
992	983	72	4A	5	009497			921			983
993	984	72	4A	5	009497			922			984
994	985	5	4B	5	009497			923		923	985
995	986	5	4B	5	009497			924		924	986
996	987	5	4B	5	009497			925		925	987
997	988	5	4B	5	009497			926		926	988
998	989	5	4B	5	009497			927		927	989
999	990	5	4B	5	009497			928		928	990
1000	991	5	4B	5	009497			929		929	991
1001	992	72	5A	5	009497	RYa	immuno	930		930	992
1002	993	72	5A	5	009497	RYa	immuno	931		931	993
1003	994	72	5A	5	009497	RYa	immuno	932		932	994
1004	995	72	5A	5	009497	RYa	immuno	933		933	995
1005	996	55	5B	5	009497			934		934	996
1006	997	55	5B	5	009497			935		935	997
1007	998	55	5B	5	009497			936		936	998
1008	999	55	5B	5	009497			937		937	999
1009	1000	55	5B	5	009497			938		938	1000
1010	1001	55	5B	5	009497			939		939	1001
1011	1002	84	5C	5	009497	RYa	immuno	940			1002
1012	1003	92	6A	5	009497			941		941	1003
1013	1004	92	6A	5	009497			942		942	1004
1014	1005	92	6A	5	009497			943			1005
1015	1006	92	6A	5	009497			944			1006
1016	1007	92	6A	5	009497			945			1007
1017	1008	92	6A	5	009497			946			1008
1018	1009	92	6A	5	009497			947			1009
1019	1010	92	6A	5	009497			948			1010
1020	1011	18	6B	5	009497			949			1011
1021	1012	18	6B	5	009497			950			1012
1022	1013	18	6B	5	009497			951			1013
1023	1014	18	6B	5	009497			952			1014
1024	1015	18	6B	5	009497			953			1015
1025	1016	18	6B	5	009497			954			1016
1026	1017	91	7A	5	009497			955			1017
1027	1018	91	7A	5	009497			956			1018
1028	1019	91	7A	5	009497			957			1019
1029	1020	91	7A	5	009497			958			1020
1030	1021	91	7A	5	009497			959			1021
1031	1022	91	7A	5	009497			960			1022
1032	1023	72	7B	5	009497			961			1023
1033	1024	72	7B	5	009497			962			1024
1034	1025	72	7B	5	009497			963			1025
1035	1026	72	7B	5	009497			964			1026
1036	1027	100	7C	5	009497			965			1027
1037	1028	100	7C	5	009497			966			1028
1038	1029	100	7C	5	009497			967			1029
1039	1030	100	7C	5	009497			968			1030
1040	1031	100	7C	5	009497			969			1031
1041	1032	100	7C	5	009497			970			1032
1042	1033	63	8A	5	009497			971			1033
1043	1034	63	8A	5	009497			972			1034
1044	1035	63	8A	5	009497			973			1035
1045	1036	63	8A	5	009497			974			1036
1046	1037	63	8A	5	009497			975			1037
1047	1038	63	8A	5	009497			976			1038
1048	1039	63	8A	5	009497			977			1039
1049	1040	63	8A	5	009497			978			1040
1050	1041	95	8B	5	009497			979			1041
1051	1042	95	8B	5	009497			980			1042
1052	1043	95	8B	5	009497			981			1043
1053	1044	95	8B	5	009497		LOST		981_1
1054	1045	95	8B	5	009497			982			1045
1055	1046	97	9A	5	009497	PDF	immuno	983			1046
1056	1047	97	9A	5	009497	PDF	immuno	984			1047
1057	1048	65	9B	5	009497			985			1048
1058	1049	65	9B	5	009497			986			1049
1059	1050	65	9B	5	009497			987			1050
1060	1051	65	9B	5	009497			988			1051
1061	1052	65	9B	5	009497			989			1052
1062	1053	65	9B	5	009497			990			1053
1063	1054	65	9B	5	009497			991			1054
1064	1055	65	9B	5	009497			992			1055
1065	1056	65	9B	5	009497			993			1056
1066	1057	74	9C	5	009497			994			1057
1067	1058	74	9C	5	009497			995			1058
1068	1059	74	9C	5	009497			996			1059
1069	1060	74	9C	5	009497			997			1060
1070	1061	74	9C	5	009497			998			1061
1071	1062	74	9C	5	009497			999			1062
1072	1063	57	10A	5	009497			1000			1063
1073	1064	57	10A	5	009497			1001			1064
1074	1065	57	10A	5	009497			1002			1065
1075	1066	57	10A	5	009497			1003			1066
1076	1067	57	10A	5	009497			1004			1067
1077	1068	67	10B	5	009497			1005			1068
1078	1069	67	10B	5	009497			1006			1069
1079	1070	67	10B	5	009497			1007			1070
1080	1071	67	10B	5	009497			1008			1071
1081	1072	67	10B	5	009497			1009			1072
1082	1073	67	10B	5	009497			1010			1073
1083	1074	88	11A	5	009497			1011			1074
1084	1075	88	11A	5	009497			1012			1075
1085	1076	88	11A	5	009497			1013			1076
1086	1077	88	11A	5	009497			1014			1077
1087	1078	88	11A	5	009497			1015			1078
1088	1079	88	11A	5	009497			1016			1079
1089	1080	59	11B	5	009497			1017			1080
1090	1081	59	11B	5	009497			1018			1081
1091	1082	59	11B	5	009497			1019			1082
1092	1083	59	11B	5	009497			1020			1083
1093	1084	59	11B	5	009497			1021			1084
1094	1085	59	11B	5	009497			1022			1085
1095	1086	61	11C	5	009497			1023			1086
1096	1087	61	11C	5	009497			1024			1087
1097	1088	61	11C	5	009497			1025			1088
1098	1089	61	11C	5	009497			1026			1089
1099	1090	61	11C	5	009497			1027			1090
1100	1091	61	11C	5	009497			1028			1091
1101	1092	85	12A	5	009497	FMRFa	immuno	1029			1092
1102	1093	83	12B	5	009497			1030			1093
1103	1094	83	12B	5	009497			1031			1094
1104	1095	83	12B	5	009497			1032			1095
1105	1096	83	12B	5	009497			1033			1096
1106	1097	83	12B	5	009497			1034			1097
1107	1098	83	12B	5	009497			1035			1098
1108	1099	44	13A	5	009497			1036			1099
1109	1100	44	13A	5	009497			1037			1100
1110	1101	44	13A	5	009497			1038			1101
1111	1102	44	13A	5	009497			1039			1102
1112	1103	44	13A	5	009497			1040			1103
1113	1104	44	13A	5	009497			1041			1104
1114	1105	19	13B	5	009497			1042			1105
1115	1106	19	13B	5	009497			1043			1106
1116	1107	19	13B	5	009497			1044			1107
1117	1108	19	13B	5	009497			1045			1108
1118	1109	19	13B	5	009497			1046			1109
1119	1110	19	13B	5	009497			1047			1110
1120	1111	6	13C	5	009497			1048			1111
1121	1112	6	13C	5	009497			1049			1112
1122	1113	6	13C	5	009497			1050			1113
1123	1114	6	13C	5	009497			1051			1114
1124	1115	6	13C	5	009497			1052			1115
1125	1116	6	13C	5	009497			1053			1116
1126	1117	81	14A	5	009497			1054			1117
1127	1118	81	14A	5	009497			1055			1118
1128	1119	81	14A	5	009497			1056			1119
1129	1120	81	14A	5	009497			1057			1120
1130	1121	81	14A	5	009497			1058			1121
1131	1122	81	14A	5	009497			1059			1122
1132	1123	84	14B	5	009497			1060			1123
1133	1124	84	14B	5	009497			1061			1124
1134	1125	84	14B	5	009497			1062			1125
1135	1126	84	14B	5	009497			1063			1126
1136	1127	84	14B	5	009497			1064			1127
1137	1128	84	14B	5	009497			1065			1128
1138	1129	38	15A	5	009497	PDF	immuno	1066			1129
1139	1130	16	15B	5	009497			1067			1130
1140	1131	16	15B	5	009497			1068			1131
1141	1132	16	15B	5	009497			1069			1132
1142	1133	16	15B	5	009497			1070			1133
1143	1134	16	15B	5	009497			1071			1134
1144	1135	16	15B	5	009497			1072			1135
1145	1136	25	15C	5	009497			1073			1136
1146	1137	25	15C	5	009497			1074			1137
1147	1138	25	15C	5	009497			1075			1138
1148	1139	25	15C	5	009497			1076			1139
1149	1140	25	15C	5	009497			1077			1140
1150	1141	25	15C	5	009497			1078			1141
1151	1142	52	16A	5	009497			1079			1142
1152	1143	52	16A	5	009497			1080			1143
1153	1144	52	16A	5	009497			1081			1144
1154	1145	52	16A	5	009497			1082			1145
1155	1146	52	16A	5	009497			1083			1146
1156	1147	56	16B	5	009497		LOST		1083_1
1157	1148	56	16B	5	009497			1084			1148
1158	1149	56	16B	5	009497			1085			1149
1159	1150	56	16B	5	009497			1086			1150
1160	1151	56	16B	5	009497			1087			1151
1161	1152	89	17A	5	009497			1088			1152
1162	1153	89	17A	5	009497			1089			1153
1163	1154	89	17A	5	009497			1090			1154
1164	1155	89	17A	5	009497			1091			1155
1165	1156	89	17A	5	009497			1092			1156
1166	1157	89	17A	5	009497			1093			1157
1167	1158	83	17B	5	009497			1094			1158
1168	1159	83	17B	5	009497			1095			1159
1169	1160	83	17B	5	009497			1096			1160
1170	1161	83	17B	5	009497			1097			1161
1171	1162	83	17B	5	009497			1098			1162
1172	1163	83	17B	5	009497			1099			1163
1173	1164	85	17C	5	009497	FMRFa	immuno	1100			1164
1174	1165	85	17C	5	009497	FMRFa	immuno	1101			1165
1175	1166	87	18A	5	009497			1102			1166
1176	1167	87	18A	5	009497			1103			1167
1177	1168	87	18A	5	009497			1104			1168
1178	1169	87	18A	5	009497			1105			1169
1179	1170	87	18A	5	009497			1106			1170
1180	1171	64	18B	5	009497			1107			1171
1181	1172	64	18B	5	009497			1108			1172
1182	1173	64	18B	5	009497			1109			1173
1183	1174	64	18B	5	009497			1110			1174
1184	1175	64	18B	5	009497			1111			1175
1185	1176	64	18B	5	009497			1112			1176
1186	1177	83	19A	5	009497			1113			1177
1187	1178	83	19A	5	009497			1114			1178
1188	1179	83	19A	5	009497			1115			1179
1189	1180	83	19A	5	009497			1116			1180
1190	1181	83	19A	5	009497			1117			1181
1191	1182	83	19A	5	009497			1118			1182
1192	1183	79	19B	5	009497			1119			1183
1193	1184	79	19B	5	009497			1120			1184
1194	1185	79	19B	5	009497			1121			1185
1195	1186	79	19B	5	009497			1122			1186
1196	1187	79	19B	5	009497			1123			1187
1197	1188	79	19B	5	009497			1124			1188
1198	1189	57	19C	5	009497			1125			1189
1199	1190	57	19C	5	009497			1126			1190
1200	1191	57	19C	5	009497			1127			1191
1201	1192	57	19C	5	009497			1128			1192
1202	1193	57	19C	5	009497			1129			1193
1203	1194	57	19C	5	009497			1130			1194
1204	1195	57	19C	5	009497			1131			1195
1205	1196	73	20A	5	009497	ATO	immuno	1132			1196
1206	1197	63	20B	5	009497			1133			1197
1207	1198	63	20B	5	009497			1134			1198
1208	1199	63	20B	5	009497			1135			1199
1209	1200	63	20B	5	009497			1136			1200
1210	1201	63	20B	5	009497			1137			1201
1211	1202	63	20B	5	009497			1138			1202
1212	1203	63	20B	5	009497			1139			1203
1213	1204	63	20B	5	009497			1140			1204
1214	1205	13	1A	6	009513			1141			1205
1215	1206	13	1A	6	009513			1142			1206
1216	1207	13	1A	6	009513			1143			1207
1217	1208	13	1A	6	009513			1144			1208
1218	1209	13	1A	6	009513			1145			1209
1219	1210	13	1A	6	009513			1146			1210
1220	1211	13	1A	6	009513			1147			1211
1221	1212	55	1B	6	009513			1148			1212
1222	1213	55	1B	6	009513			1149			1213
1223	1214	55	1B	6	009513			1150			1214
1224	1215	55	1B	6	009513			1151			1215
1225	1216	55	1B	6	009513			1152			1216
1226	1217	55	1B	6	009513			1153			1217
1227	1218	55	1B	6	009513			1154			1218
1228	1219	35	1C	6	009513			1155			1219
1229	1220	35	1C	6	009513			1156			1220
1230	1221	35	1C	6	009513			1157			1221
1231	1222	35	1C	6	009513			1158			1222
1232	1223	35	1C	6	009513			1159			1223
1233	1224	35	1C	6	009513			1160			1224
1234	1225	35	1C	6	009513			1161			1225
1235	1226	90	2A	6	009513			1162			1226
1236	1227	90	2A	6	009513			1163			1227
1237	1228	90	2A	6	009513			1164			1228
1238	1229	90	2A	6	009513			1165			1229
1239	1230	90	2A	6	009513			1166			1230
1240	1231	90	2A	6	009513			1167			1231
1241	1232	67	2B	6	009513			1168			1232
1242	1233	67	2B	6	009513			1169			1233
1243	1234	67	2B	6	009513			1170			1234
1244	1235	67	2B	6	009513			1171			1235
1245	1236	67	2B	6	009513			1172			1236
1246	1237	67	2B	6	009513			1173			1237
1247	1238	44	3A	6	009513			1174			1238
1248	1239	44	3A	6	009513			1175			1239
1249	1240	44	3A	6	009513			1176			1240
1250	1241	44	3A	6	009513			1177			1241
1251	1242	44	3A	6	009513			1178			1242
1252	1243	37	3B	6	009513			1179			1243
1253	1244	37	3B	6	009513			1180			1244
1254	1245	37	3B	6	009513			1181			1245
1255	1246	37	3B	6	009513			1182			1246
1256	1247	37	3B	6	009513			1183			1247
1257	1248	37	3B	6	009513			1184			1248
1258	1249	37	3B	6	009513			1185			1249
1259	1250	89	3C	6	009513			1186			1250
1260	1251	89	3C	6	009513			1187			1251
1261	1252	89	3C	6	009513			1188			1252
1262	1253	89	3C	6	009513			1189			1253
1263	1254	89	3C	6	009513			1190			1254
1264	1255	89	3C	6	009513			1191		1186	1255
1265	1256	89	3C	6	009513			1192		1187	1256
1266	1257	4	4A	6	009513		HI-RES	Added	1192_1		1257
1267	1258	4	4A	6	009513		HI-RES	Added	1192_2		1258
1268	1259	4	4A	6	009513		HI-RES	Added	1192_3		1259
1269	1260	4	4A	6	009513		HI-RES	Added	1192_4		1260
1270	1261	4	4A	6	009513		HI-RES	Added	1192_5		1261
1271	1262	4	4A	6	009513			1193		1193	1262
1272	1263	4	4A	6	009513			1194		1194	1263
1273	1264	18	4B	6	009513	ATO	immuno	1195			1264
1274	1265	70	5A	6	009513			1196		1196	1265
1275	1266	70	5A	6	009513			1197		1197	1266
1276	1267	70	5A	6	009513			1198		1198	1267
1277	1268	70	5A	6	009513			1199		1199	1268
1278	1269	70	5A	6	009513			1200		1200	1269
1279	1270	70	5A	6	009513			1201		1201	1270
1280	1277	63	5B	6	009513			1202		1202	1277
1281	1278	63	5B	6	009513			1203		1203	1278
1282	1279	63	5B	6	009513			1204		1204	1279
1283	1280	63	5B	6	009513			1205		1205	1280
1284	1281	63	5B	6	009513			1206		1206	1281
1285	1282	63	5B	6	009513			1207		1207	1282
1286	1271	95	5C	6	009513			1208		1208	1271
1287	1272	95	5C	6	009513			1209		1209	1272
1288	1273	95	5C	6	009513			1210		1210	1273
1289	1274	95	5C	6	009513			1211		1211	1274
1290	1275	95	5C	6	009513			1212		1212	1275
1291	1276	95	5C	6	009513			1213		1213	1276
1292	1283	65	6A	6	009513			1214		1214	1283
1293	1284	65	6A	6	009513			1215		1215	1284
1294	1285	65	6A	6	009513			1216		1216	1285
1295	1286	65	6A	6	009513			1217		1217	1286
1296	1287	65	6A	6	009513			1218		1218	1287
1297	1288	65	6A	6	009513			1219		1219	1288
1298	1289	56	6B	6	009513			1220		1220	1289
1299	1290	56	6B	6	009513			1221		1221	1290
1300	1291	56	6B	6	009513			1222		1222	1291
1301	1292	56	6B	6	009513			1223		1223	1292
1302	1293	56	6B	6	009513			1224		1224	1293
1303	1294	56	6B	6	009513			1225		1225	1294
1304	1295	53	7A	6	009513	ATO	immuno	1226		1226	1295
1305	1296	53	7A	6	009513	ATO	immuno	1227		1227	1296
1306	1297	53	7A	6	009513	ATO	immuno	1228		1228	1297
1307	1298	53	7A	6	009513	ATO	immuno	1229		1229	1298
1308	1299	15	7B	6	009513			1230		1230	1299
1309	1300	15	7B	6	009513			1231		1231	1300
1310	1301	15	7B	6	009513			1232		1232	1301
1311	1302	15	7B	6	009513			1233		1233	1302
1312	1303	15	7B	6	009513			1234		1234	1303
1313	1304	15	7B	6	009513			1235		1235	1304
1314	1305	15	7B	6	009513			1236		1236	1305
1315	1306	56	7C	6	009513			1237		1237	1306
1316	1307	56	7C	6	009513			1238		1238	1307
1317	1308	56	7C	6	009513			1239		1239	1308
1318	1309	56	7C	6	009513			1240		1240	1309
1319	1310	56	7C	6	009513			1241		1241	1310
1320	1311	56	7C	6	009513			1242		1242	1311
1321	1312	56	7C	6	009513			1243		1243	1312
1322	1313	93	8A	6	009513			1244		1244	1313
1323	1314	93	8A	6	009513			1245		1245	1314
1324	1315	93	8A	6	009513			1246		1246	1315
1325	1316	93	8A	6	009513			1247		1247	1316
1326	1317	93	8A	6	009513			1248		1248	1317
1327	1318	93	8A	6	009513			1249		1249	1318
1328	1319	93	8A	6	009513			1250		1250	1319
1329	1320	64	8B	6	009513			1251		1251	1320
1330	1321	64	8B	6	009513			1252		1252	1321
1331	1322	64	8B	6	009513			1253		1253	1322
1332	1323	64	8B	6	009513			1254		1254	1323
1333	1324	64	8B	6	009513			1255		1255	1324
1334	1325	64	8B	6	009513		LOST		1255_1
1335	1326	64	8B	6	009513			1256		1256	1326
1336	1327	83	9A	6	009513			1257		1257	1327
1337	1328	83	9A	6	009513			1258		1258	1328
1338	1329	83	9A	6	009513			1259		1259	1329
1339	1330	83	9A	6	009513			1260		1260	1330
1340	1331	83	9A	6	009513			1261		1261	1331
1341	1332	83	9A	6	009513			1262		1262	1332
1342	1333	60	9B	6	009513			1263		1263	1333
1343	1334	60	9B	6	009513			1264		1264	1334
1344	1335	60	9B	6	009513			1265		1265	1335
1345	1336	60	9B	6	009513			1266		1266	1336
1346	1337	60	9B	6	009513			1267		1267	1337
1347	1338	60	9B	6	009513			1268		1268	1338
1348	1339	60	9B	6	009513			1269		1269	1339
1349	1340	17	9C	6	009513	MIP	immuno		1269_1		1340
1350	1341	17	9C	6	009513	MIP	immuno		1269_2		1341
1351	1342	95	10A	6	009513	PDF	immuno	1270		1270	1342
1352	1343	95	10A	6	009513	PDF	immuno	1271		1271	1343
1353	1344	95	10A	6	009513	PDF	immuno	1272		1272	1344
1354	1345	95	10A	6	009513	PDF	immuno	1273		1273	1345
1355	1346	91	10B	6	009513			1274		1274	1346
1356	1347	91	10B	6	009513			1275		1275	1347
1357	1348	91	10B	6	009513			1276		1276	1348
1358	1349	91	10B	6	009513			1277		1277	1349
1359	1350	91	10B	6	009513			1278		1278	1350
1360	1351	91	10B	6	009513			1279		1279	1351
1361	1352	49	11A	6	009513			1280		1280	1352
1362	1353	49	11A	6	009513			1281		1281	1353
1363	1354	49	11A	6	009513			1282		1282	1354
1364	1355	49	11A	6	009513			1283		1283	1355
1365	1356	49	11A	6	009513			1284		1284	1356
1366	1357	75	11B	6	009513			1285		1285	1357
1367	1358	75	11B	6	009513			1286		1286	1358
1368	1359	75	11B	6	009513			1287		1287	1359
1369	1360	75	11B	6	009513			1288		1288	1360
1370	1361	75	11B	6	009513			1289		1289	1361
1371	1362	75	11B	6	009513			1290		1290	1362
1372	1363	75	11B	6	009513			1291		1291	1363
1373	1364	94	11C	6	009513	FMRFa	immuno	1292		1292	1364
1374	1365	94	11C	6	009513	FMRFa	immuno	1293		1293	1365
1375	1366	94	11C	6	009513	FMRFa	immuno	1294		1294	1366
1376	1367	94	11C	6	009513	FMRFa	immuno	1295		1295	1367
1377	1368	90	12A	6	009513			1296		1296	1368
1378	1369	90	12A	6	009513			1297		1297	1369
1379	1370	90	12A	6	009513			1298		1298	1370
1380	1371	90	12A	6	009513			1299		1299	1371
1381	1372	90	12A	6	009513			1300		1300	1372
1382	1373	71	12B	6	009513			1301		1301	1373
1383	1374	71	12B	6	009513			1302		1302	1374
1384	1375	71	12B	6	009513			1303		1303	1375
1385	1376	71	12B	6	009513			1304		1304	1376
1386	1377	71	12B	6	009513			1305		1305	1377
1387	1378	74	13A	6	009513	PENK	immuno		1311_1		1378
1388	1379	61	13B	6	009513	RYa	immuno	1306		1306	1379
1389	1380	61	13B	6	009513	RYa	immuno	1307		1307	1380
1390	1381	61	13B	6	009513	RYa	immuno	1308		1308	1381
1391	1382	97	13C	6	009513			1309		1309	1382
1392	1383	97	13C	6	009513			1310		1310	1383
1393	1384	97	13C	6	009513			1311		1311	1384
1394	1385	97	13C	6	009513			1312		1312	1385
1395	1386	97	13C	6	009513			1313		1313	1386
1396	1387	66	14A	6	009513			1314		1314	1387
1397	1388	66	14A	6	009513			1315		1315	1388
1398	1389	66	14A	6	009513			1316		1316	1389
1399	1390	66	14A	6	009513			1317		1317	1390
1400	1391	66	14A	6	009513			1318		1318	1391
1401	1392	66	14A	6	009513			1319		1319	1392
1402	1393	72	14B	6	009513			1320		1320	1393
1403	1394	72	14B	6	009513			1321		1321	1394
1404	1395	72	14B	6	009513			1322		1322	1395
1405	1396	72	14B	6	009513			1323		1323	1396
1406	1397	72	14B	6	009513			1324		1324	1397
1407	1398	72	14B	6	009513			1325		1325	1398
1408	1399	72	15A	6	009513			1326		1326	1399
1409	1400	72	15A	6	009513			1327		1327	1400
1410	1401	72	15A	6	009513			1328		1328	1401
1411	1402	72	15A	6	009513			1329		1329	1402
1412	1403	72	15A	6	009513			1330		1330	1403
1413	1404	72	15A	6	009513			1331		1331	1404
1414	1405	72	15A	6	009513			1332		1332	1405
1415	1406	72	15A	6	009513			1333		1333	1406
1416	1407	88	15B	6	009513			1334		1334	1407
1417	1408	88	15B	6	009513			1335		1335	1408
1418	1409	88	15B	6	009513			1336		1336	1409
1419	1410	88	15B	6	009513			1337		1337	1410
1420	1411	88	15B	6	009513			1338		1338	1411
1421	1412	88	15B	6	009513			1339		1339	1412
1422	1413	53	15C	6	009513			1340		1340	1413
1423	1414	53	15C	6	009513			1341		1341	1414
1424	1415	53	15C	6	009513			1342		1342	1415
1425	1416	53	15C	6	009513			1343		1343	1416
1426	1417	53	15C	6	009513			1344		1344	1417
1427	1418	53	15C	6	009513			1345		1345	1418
1428	1419	53	15C	6	009513			1346		1346	1419
1429	1420	57	16A	6	009513			1347		1347	1420
1430	1421	57	16A	6	009513			1348		1348	1421
1431	1422	57	16A	6	009513			1349		1349	1422
1432	1423	57	16A	6	009513			1350		1350	1423
1433	1424	57	16A	6	009513			1351		1351	1424
1434	1425	57	16A	6	009513			1352		1352	1425
1435	1426	57	16A	6	009513			1353		1353	1426
1436	1427	57	16A	6	009513		LOST		1353_1
1437	1428	80	16B	6	009513			1354		1354	1428
1438	1429	80	16B	6	009513			1355		1355	1429
1439	1430	80	16B	6	009513			1356		1356	1430
1440	1431	80	16B	6	009513			1357		1357	1431
1441	1432	80	16B	6	009513			1358		1358	1432
1442	1433	80	16B	6	009513			1359		1359	1433
1443	1434	44	17A	6	009513			1360		1360	1434
1444	1435	44	17A	6	009513			1361		1361	1435
1445	1436	44	17A	6	009513			1362		1362	1436
1446	1437	44	17A	6	009513			1363		1363	1437
1447	1438	44	17A	6	009513			1364		1364	1438
1448	1439	88	17B	6	009513			1365		1365	1439
1449	1440	88	17B	6	009513			1366		1366	1440
1450	1441	88	17B	6	009513			1367		1367	1441
1451	1442	88	17B	6	009513			1368		1368	1442
1452	1443	88	17B	6	009513			1369		1369	1443
1453	1444	88	17B	6	009513			1370		1370	1444
1454	1445	88	17B	6	009513			1371		1371	1445
1455	1446	51	17C	6	009513			1372		1372	1446
1456	1447	51	17C	6	009513			1373		1373	1447
1457	1448	51	17C	6	009513			1374		1374	1448
1458	1449	51	17C	6	009513			1375		1375	1449
1459	1450	51	17C	6	009513			1376		1376	1450
1460	1451	51	17C	6	009513			1377		1377	1451
1461	1452	51	17C	6	009513			1378		1378	1452
1462	1453	46	18A	6	009513			1379		1379	1453
1463	1454	46	18A	6	009513			1380		1380	1454
1464	1455	46	18A	6	009513			1381		1381	1455
1465	1456	46	18A	6	009513			1382		1382	1456
1466	1457	46	18A	6	009513			1383		1383	1457
1467	1458	46	18A	6	009513			1384		1384	1458
1468	1459	62	18B	6	009513			1385		1385	1459
1469	1460	62	18B	6	009513			1386		1386	1460
1470	1461	62	18B	6	009513			1387		1387	1461
1471	1462	62	18B	6	009513			1388		1388	1462
1472	1463	62	18B	6	009513			1389		1389	1463
1473	1464	62	18B	6	009513			1390		1390	1464
1474	1465	62	18B	6	009513			1391		1391	1465
1475	1466	99	19A	6	009513		Immuno_resv		1391_1		1466
1476	1467	48	19B	6	009513			1392		1392	1467
1477	1468	48	19B	6	009513			1393		1393	1468
1478	1469	48	19B	6	009513			1394		1394	1469
1479	1470	48	19B	6	009513			1395		1395	1470
1480	1471	48	19B	6	009513			1396		1396	1471
1481	1472	48	19B	6	009513			1397		1397	1472
1482	1473	39	19C	6	009513			1398		1398	1473
1483	1474	39	19C	6	009513			1399		1399	1474
1484	1475	39	19C	6	009513			1400		1400	1475
1485	1476	39	19C	6	009513			1401		1401	1476
1486	1477	39	19C	6	009513			1402		1402	1477
1487	1478	79	20A	6	009513			1403		1403	1478
1488	1479	79	20A	6	009513			1404		1404	1479
1489	1480	79	20A	6	009513			1405		1405	1480
1490	1481	79	20A	6	009513			1406		1406	1481
1491	1482	79	20A	6	009513			1407		1407	1482
1492	1483	74	20B	6	009513	ATO	immuno	1408		1408	1483
1493	1484	74	20B	6	009513	ATO	immuno	1409		1409	1484
1494	1485	74	20B	6	009513	ATO	immuno	1410		1410	1485
1495	1486	74	20B	6	009513	ATO	immuno	1411		1411	1486
1496	1487	55	1A	7	009515		Immuno_resv		1411_1		1487
1497	1488	55	1A	7	009515		Immuno_resv		1411_2		1488
1498	1489	71	1B	7	009515			1412		1412	1489
1499	1490	71	1B	7	009515			1413		1413	1490
1500	1491	71	1B	7	009515			1414		1414	1491
1501	1492	71	1B	7	009515			1415		1415	1492
1502	1493	71	1B	7	009515			1416		1416	1493
1503	1494	71	1B	7	009515			1417		1417	1494
1504	1495	56	1C	7	009515			1418		1418	1495
1505	1496	56	1C	7	009515			1419		1419	1496
1506	1497	56	1C	7	009515			1420		1420	1497
1507	1498	56	1C	7	009515			1421		1421	1498
1508	1499	56	1C	7	009515			1422		1422	1499
1509	1500	56	1C	7	009515			1423		1423	1500
1510	1501	56	1C	7	009515			1424		1424	1501
1511	1502	99	2A	7	009515			1425		1425	1502
1512	1503	99	2A	7	009515			1426		1426	1503
1513	1504	99	2A	7	009515			1427		1427	1504
1514	1505	99	2A	7	009515			1428		1428	1505
1515	1506	99	2A	7	009515			1429		1429	1506
1516	1507	99	2A	7	009515			1430		1430	1507
1517	1508	26	2B	7	009515			1431			1508
1518	1509	26	2B	7	009515			1432		1432	1509
1519	1510	26	2B	7	009515			1433			1510
1520	1511	26	2B	7	009515			1434			1511
1521	1512	26	2B	7	009515			1435			1512
1522	1513	81	3A	7	009515			1436			1513
1523	1514	81	3A	7	009515			1437			1514
1524	1515	81	3A	7	009515			1438			1515
1525	1516	81	3A	7	009515			1439			1516
1526	1517	81	3A	7	009515			1440			1517
1527	1518	81	3A	7	009515			1441			1518
1528	1519	77	3B	7	009515			1442			1519
1529	1520	77	3B	7	009515			1443			1520
1530	1521	77	3B	7	009515			1444			1521
1531	1522	77	3B	7	009515			1445			1522
1532	1523	77	3B	7	009515			1446			1523
1533	1524	77	3B	7	009515			1447			1524
1534	1525	53	3C	7	009515		Immuno_resv		1447_1		1525
1535	1526	94	4A	7	009515			1448			1526
1536	1527	94	4A	7	009515			1449			1527
1537	1528	94	4A	7	009515			1450			1528
1538	1529	94	4A	7	009515			1451			1529
1539	1530	94	4A	7	009515			1452			1530
1540	1531	94	4A	7	009515			1453			1531
1541	1532	94	4A	7	009515			1454			1532
1542	1533	94	4A	7	009515			1455			1533
1543	1534	70	4B	7	009515			1456			1534
1544	1535	70	4B	7	009515			1457			1535
1545	1536	70	4B	7	009515			1458			1536
1546	1537	70	4B	7	009515			1459			1537
1547	1538	70	4B	7	009515			1460			1538
1548	1539	70	4B	7	009515			1461			1539
1549	1540	80	5A	7	009515			1462			1540
1550	1541	80	5A	7	009515			1463			1541
1551	1542	80	5A	7	009515			1464			1542
1552	1543	80	5A	7	009515			1465			1543
1553	1544	80	5A	7	009515			1466			1544
1554	1545	80	5A	7	009515			1467			1545
1555	1546	69	5B	7	009515			1468			1546
1556	1547	69	5B	7	009515			1469			1547
1557	1548	69	5B	7	009515			1470			1548
1558	1549	69	5B	7	009515			1471			1549
1559	1550	69	5B	7	009515			1472			1550
1560	1551	69	5B	7	009515			1473			1551
1561	1552	87	5C	7	009515			1474			1552
1562	1553	87	5C	7	009515			1475			1553
1563	1554	87	5C	7	009515			1476			1554
1564	1555	87	5C	7	009515			1477			1555
1565	1556	87	5C	7	009515			1478			1556
1566	1557	87	5C	7	009515			1479			1557
1567	1558	27	6A	7	009515			1480			1558
1568	1559	27	6A	7	009515			1481			1559
1569	1560	27	6A	7	009515			1482			1560
1570	1561	27	6A	7	009515			1483			1561
1571	1562	27	6A	7	009515			1484			1562
1572	1563	76	6B	7	009515			1485			1563
1573	1564	76	6B	7	009515			1486			1564
1574	1565	76	6B	7	009515			1487			1565
1575	1566	76	6B	7	009515			1488			1566
1576	1567	76	6B	7	009515			1489			1567
1577	1568	76	6B	7	009515			1490			1568
1578	1569	67	7A	7	009515		Immuno_resv		1490_1		1569
1579	1570	36	7B	7	009515			1491			1570
1580	1571	36	7B	7	009515			1492			1571
1581	1572	36	7B	7	009515			1493			1572
1582	1573	36	7B	7	009515			1494			1573
1583	1574	36	7B	7	009515			1495			1574
1584	1575	36	7B	7	009515			1496			1575
1585	1576	36	7B	7	009515			1497			1576
1586	1577	56	7C	7	009515			1498			1577
1587	1578	56	7C	7	009515			1499			1578
1588	1579	56	7C	7	009515			1500			1579
1589	1580	56	7C	7	009515			1501			1580
1590	1581	56	7C	7	009515			1502			1581
1591	1582	56	7C	7	009515			1503			1582
1592	1583	92	8A	7	009515			1504			1583
1593	1584	92	8A	7	009515			1505			1584
1594	1585	92	8A	7	009515			1506			1585
1595	1586	92	8A	7	009515			1507			1586
1596	1587	92	8A	7	009515			1508			1587
1597	1588	68	8B	7	009515			1509			1588
1598	1589	68	8B	7	009515			1510			1589
1599	1590	68	8B	7	009515			1511			1590
1600	1591	68	8B	7	009515			1512			1591
1601	1592	68	8B	7	009515			1513			1592
1602	1593	68	8B	7	009515			1514			1593
1603	1594	36	9A	7	009515		Immuno_resv		1514_1		1594
1604	1595	73	9B	7	009515			1515			1595
1605	1596	73	9B	7	009515			1516			1596
1606	1597	73	9B	7	009515			1517			1597
1607	1598	73	9B	7	009515			1518			1598
1608	1599	73	9B	7	009515			1519			1599
1609	1600	73	9B	7	009515			1520			1600
1610	1601	73	9B	7	009515			1521			1601
1611	1602	3	9C	7	009515			1522			1602
1612	1603	3	9C	7	009515			1523			1603
1613	1604	3	9C	7	009515			1524			1604
1614	1605	3	9C	7	009515			1525			1605
1615	1606	3	9C	7	009515			1526			1606
1616	1607	3	9C	7	009515			1527			1607
1617	1608	54	10A	7	009515			1528			1608
1618	1609	54	10A	7	009515			1529			1609
1619	1610	54	10A	7	009515			1530			1610
1620	1611	54	10A	7	009515			1531			1611
1621	1612	54	10A	7	009515			1532			1612
1622	1613	54	10A	7	009515			1533			1613
1623	1614	54	10A	7	009515			1534			1614
1624	1615	91	10B	7	009515			1535			1615
1625	1616	91	10B	7	009515			1536			1616
1626	1617	91	10B	7	009515			1537			1617
1627	1618	91	10B	7	009515			1538			1618
1628	1619	91	10B	7	009515			1539			1619
1629	1620	91	10B	7	009515			1540			1620
1630	1621	97	11A	7	009515			1541			1621
1631	1622	97	11A	7	009515			1542			1622
1632	1623	97	11A	7	009515			1543			1623
1633	1624	97	11A	7	009515			1544			1624
1634	1625	97	11A	7	009515			1545			1625
1635	1626	97	11A	7	009515			1546			1626
1636	1627	81	11B	7	009515			1547			1627
1637	1628	81	11B	7	009515			1548		1548	1628
1638	1629	81	11B	7	009515			1549			1629
1639	1630	81	11B	7	009515			1550			1630
1640	1631	81	11B	7	009515			1551			1631
1641	1632	81	11B	7	009515			1552			1632
1642	1633	81	11B	7	009515			1553			1633
1643	1634	82	11C	7	009515		Immuno_resv		1553_1		1634
1644	1635	97	12A	7	009515			1554			1635
1645	1636	97	12A	7	009515			1555			1636
1646	1637	97	12A	7	009515			1556			1637
1647	1638	97	12A	7	009515			1557			1638
1648	1639	97	12A	7	009515			1558			1639
1649	1640	97	12A	7	009515			1559			1640
1650	1641	97	12A	7	009515			1560			1641
1651	1642	97	12B	7	009515			1561			1642
1652	1643	97	12B	7	009515			1562			1643
1653	1644	97	12B	7	009515			1563			1644
1654	1645	97	12B	7	009515			1564			1645
1655	1646	97	12B	7	009515			1565			1646
1656	1647	97	12B	7	009515			1566			1647
1657	1648	86	13A	7	009515			1567			1648
1658	1649	86	13A	7	009515			1568			1649
1659	1650	86	13A	7	009515			1569			1650
1660	1651	86	13A	7	009515			1570			1651
1661	1652	86	13A	7	009515			1571			1652
1662	1653	86	13A	7	009515			1572			1653
1663	1654	86	13A	7	009515			1573			1654
1664	1655	96	13B	7	009515		Immuno_resv		1573_1		1655
1665	1656	82	13C	7	009515			1574			1656
1666	1657	82	13C	7	009515			1575			1657
1667	1658	82	13C	7	009515			1576			1658
1668	1659	82	13C	7	009515			1577			1659
1669	1660	82	13C	7	009515			1578			1660
1670	1661	82	13C	7	009515			1579			1661
1671	1662	81	14A	7	009515			1580			1662
1672	1663	81	14A	7	009515			1581			1663
1673	1664	81	14A	7	009515			1582			1664
1674	1665	81	14A	7	009515			1583			1665
1675	1666	81	14A	7	009515			1584			1666
1676	1667	81	14A	7	009515			1585			1667
1677	1668	77	14B	7	009515			1586			1668
1678	1669	77	14B	7	009515			1587			1669
1679	1670	77	14B	7	009515			1588			1670
1680	1671	77	14B	7	009515			1589			1671
1681	1672	77	14B	7	009515			1590			1672
1682	1673	77	14B	7	009515			1591			1673
1683	1674	27	15A	7	009515			1592			1674
1684	1675	27	15A	7	009515			1593			1675
1685	1676	27	15A	7	009515			1594			1676
1686	1677	27	15A	7	009515			1595			1677
1687	1678	27	15A	7	009515			1596			1678
1688	1679	86	15B	7	009515			1597			1679
1689	1680	86	15B	7	009515			1598			1680
1690	1681	86	15B	7	009515			1599			1681
1691	1682	86	15B	7	009515			1600			1682
1692	1683	86	15B	7	009515			1601			1683
1693	1684	86	15B	7	009515			1602			1684
1694	1685	86	15B	7	009515			1603			1685
1695	1686	68	15C	7	009515			1604			1686
1696	1687	68	15C	7	009515			1605			1687
1697	1688	68	15C	7	009515			1606			1688
1698	1689	68	15C	7	009515			1607			1689
1699	1690	68	15C	7	009515			1608			1690
1700	1691	68	15C	7	009515			1609			1691
1701	1692	90	16A	7	009515			1610			1692
1702	1693	90	16A	7	009515			1611			1693
1703	1694	90	16A	7	009515			1612			1694
1704	1695	90	16A	7	009515			1613			1695
1705	1696	90	16A	7	009515			1614			1696
1706	1697	45	16B	7	009515			1615			1697
1707	1698	45	16B	7	009515			1616			1698
1708	1699	45	16B	7	009515			1617			1699
1709	1700	45	16B	7	009515			1618			1700
1710	1701	45	16B	7	009515			1619			1701
1711	1702	45	16B	7	009515			1620			1702
1712	1703	45	16B	7	009515			1621			1703
1713	1704	72	17A	7	009515		Immuno_resv		1621_1		1704
1714	1705	72	17A	7	009515		Immuno_resv		1621_2		1705
1715	1706	18	17B	7	009515			1622			1706
1716	1707	18	17B	7	009515			1623			1707
1717	1708	18	17B	7	009515			1624			1708
1718	1709	18	17B	7	009515			1625			1709
1719	1710	18	17B	7	009515			1626			1710
1720	1711	18	17B	7	009515			1627			1711
1721	1712	18	17B	7	009515			1628			1712
1722	1713	88	17C	7	009515			1629			1713
1723	1714	88	17C	7	009515			1630			1714
1724	1715	88	17C	7	009515			1631			1715
1725	1716	88	17C	7	009515			1632			1716
1726	1717	88	17C	7	009515			1633			1717
1727	1718	88	17C	7	009515			1634			1718
1728	1719	5	18A	7	009515			1635			1719
1729	1720	5	18A	7	009515			1636			1720
1730	1721	5	18A	7	009515			1637			1721
1731	1722	5	18A	7	009515			1638			1722
1732	1723	5	18A	7	009515			1639			1723
1733	1724	5	18A	7	009515			1640			1724
1734	1725	5	18A	7	009515			1641			1725
1735	1726	5	18A	7	009515			1642			1726
1736	1727	86	18B	7	009515			1643			1727
1737	1728	86	18B	7	009515			1644			1728
1738	1729	86	18B	7	009515			1645			1729
1739	1730	86	18B	7	009515			1646			1730
1740	1731	86	18B	7	009515			1647			1731
1741	1732	86	18B	7	009515			1648			1732
1742	1733	59	19A	7	009515		Immuno_resv		1648_1		1733
1743	1734	59	19A	7	009515		Immuno_resv		1648_2		1734
1744	1735	64	19B	7	009515			1649			1735
1745	1736	64	19B	7	009515			1650			1736
1746	1737	64	19B	7	009515			1651			1737
1747	1738	64	19B	7	009515			1652			1738
1748	1739	64	19B	7	009515			1653			1739
1749	1740	51	19C	7	009515			1654			1740
1750	1741	51	19C	7	009515			1655			1741
1751	1742	51	19C	7	009515			1656			1742
1752	1743	51	19C	7	009515			1657			1743
1753	1744	51	19C	7	009515			1658			1744
1754	1745	99	20A	7	009515			1659			1745
1755	1746	99	20A	7	009515			1660			1746
1756	1747	99	20A	7	009515			1661			1747
1757	1748	99	20A	7	009515			1662			1748
1758	1749	99	20A	7	009515			1663			1749
1759	1750	87	20B	7	009515			1664			1750
1760	1751	87	20B	7	009515			1665			1751
1761	1752	87	20B	7	009515			1666			1752
1762	1753	87	20B	7	009515			1667			1753
1763	1754	87	20B	7	009515			1668			1754
1764	1755	56	1A	8	009517			1669			1755
1765	1756	56	1A	8	009517			1670		1670	1756
1766	1757	56	1A	8	009517			1671		1671	1757
1767	1758	56	1A	8	009517			1672			1758
1768	1759	56	1A	8	009517			1673			1759
1769	1760	56	1A	8	009517			1674			1760
1770	1761	84	1B	8	009517		Immuno_resv		1674_1		1761
1771	1762	50	1C	8	009517			1675			1762
1772	1763	50	1C	8	009517			1676			1763
1773	1764	50	1C	8	009517			1677			1764
1774	1765	50	1C	8	009517			1678			1765
1775	1766	50	1C	8	009517			1679			1766
1776	1767	50	1C	8	009517			1680			1767
1777	1768	50	1C	8	009517			1681			1768
1778	1769	74	2A	8	009517	FMRFa	immuno	1682		1682	1769
1779	1770	74	2A	8	009517	FMRFa	immuno	1683		1683	1770
1780	1771	74	2A	8	009517	FMRFa	immuno	1684		1684	1771
1781	1772	74	2A	8	009517	FMRFa	immuno	1685		1685	1772
1782	1773	74	2A	8	009517	FMRFa	immuno	1686		1686	1773
1783	1774	87	2B	8	009517			1687			1774
1784	1775	87	2B	8	009517			1688			1775
1785	1776	87	2B	8	009517			1689			1776
1786	1777	87	2B	8	009517			1690			1777
1787	1778	87	2B	8	009517			1691			1778
1788	1779	87	2B	8	009517			1692			1779
1789	1780	51	3A	8	009517			1693			1780
1790	1781	51	3A	8	009517			1694			1781
1791	1782	51	3A	8	009517			1695			1782
1792	1783	51	3A	8	009517			1696			1783
1793	1784	51	3A	8	009517			1697			1784
1794	1785	51	3A	8	009517			1698			1785
1795	1786	18	3B	8	009517			1699			1786
1796	1787	18	3B	8	009517			1700			1787
1797	1788	18	3B	8	009517			1701			1788
1798	1789	18	3B	8	009517			1702			1789
1799	1790	18	3B	8	009517			1703			1790
1800	1791	18	3B	8	009517			1704			1791
1801	1792	53	3C	8	009517		Immuno_resv		1704_1		1792
1802	1793	79	4A	8	009517			1705			1793
1803	1794	79	4A	8	009517			1706			1794
1804	1795	79	4A	8	009517			1707			1795
1805	1796	79	4A	8	009517			1708			1796
1806	1797	79	4A	8	009517			1709			1797
1807	1798	79	4A	8	009517			1710			1798
1808	1799	55	4B	8	009517			1711			1799
1809	1800	55	4B	8	009517			1712			1800
1810	1801	55	4B	8	009517			1713			1801
1811	1802	55	4B	8	009517			1714			1802
1812	1803	55	4B	8	009517			1715			1803
1813	1804	55	4B	8	009517			1716			1804
1814	1805	92	5A	8	009517			1717			1805
1815	1806	92	5A	8	009517			1718			1806
1816	1807	92	5A	8	009517			1719			1807
1817	1808	92	5A	8	009517			1720			1808
1818	1809	92	5A	8	009517			1721			1809
1819	1810	92	5A	8	009517			1722			1810
1820	1811	92	5A	8	009517			1723			1811
1821	1812	42	5B	8	009517			1724			1812
1822	1813	42	5B	8	009517			1725			1813
1823	1814	42	5B	8	009517			1726			1814
1824	1815	42	5B	8	009517			1727			1815
1825	1816	42	5B	8	009517			1728			1816
1826	1817	42	5B	8	009517			1729			1817
1827	1818	54	5C	8	009517			1730			1818
1828	1819	54	5C	8	009517			1731			1819
1829	1820	54	5C	8	009517			1732			1820
1830	1821	54	5C	8	009517			1733			1821
1831	1822	54	5C	8	009517			1734			1822
1832	1823	54	5C	8	009517			1735			1823
1833	1824	54	5C	8	009517			1736			1824
1834	1825	4	6A	8	009517			1737			1825
1835	1826	4	6A	8	009517			1738			1826
1836	1827	4	6A	8	009517			1739			1827
1837	1828	4	6A	8	009517			1740			1828
1838	1829	4	6A	8	009517			1741			1829
1839	1830	4	6A	8	009517			1742			1830
1840	1831	71	6B	8	009517			1743			1831
1841	1832	71	6B	8	009517			1744			1832
1842	1833	71	6B	8	009517			1745			1833
1843	1834	71	6B	8	009517			1746			1834
1844	1835	71	6B	8	009517			1747			1835
1845	1836	71	6B	8	009517			1748			1836
1846	1837	52	7A	8	009517			1749			1837
1847	1838	52	7A	8	009517			1750			1838
1848	1839	52	7A	8	009517			1751			1839
1849	1840	52	7A	8	009517			1752			1840
1850	1841	52	7A	8	009517			1753			1841
1851	1842	52	7A	8	009517			1754			1842
1852	1843	52	7A	8	009517			1755			1843
1853	1844	52	7B	8	009517		Immuno_resv		1755_1		1844
1854	1845	63	7C	8	009517	PDF	immuno	1756		1756	1845
1855	1846	63	7C	8	009517	PDF	immuno	1757		1757	1846
1856	1847	63	7C	8	009517	PDF	immuno	1758		1758	1847
1857	1848	63	7C	8	009517	PDF	immuno	1759		1759	1848
1858	1849	63	7C	8	009517		LOST		1759_1
1859	1850	55	8A	8	009517			1760			1850
1860	1851	55	8A	8	009517			1761			1851
1861	1852	55	8A	8	009517			1762			1852
1862	1853	55	8A	8	009517			1763			1853
1863	1854	55	8A	8	009517			1764			1854
1864	1855	55	8A	8	009517			1765			1855
1865	1856	80	8B	8	009517			1766			1856
1866	1857	80	8B	8	009517			1767			1857
1867	1858	80	8B	8	009517			1768			1858
1868	1859	80	8B	8	009517			1769			1859
1869	1860	80	8B	8	009517			1770			1860
1870	1861	80	8B	8	009517			1771			1861
1871	1862	85	9A	8	009517			1772			1862
1872	1863	85	9A	8	009517			1773			1863
1873	1864	85	9A	8	009517			1774			1864
1874	1865	85	9A	8	009517			1775			1865
1875	1866	85	9A	8	009517			1776			1866
1876	1867	85	9A	8	009517			1777			1867
1877	1868	95	9B	8	009517			1778			1868
1878	1869	95	9B	8	009517			1779			1869
1879	1870	95	9B	8	009517			1780			1870
1880	1871	95	9B	8	009517			1781			1871
1881	1872	95	9B	8	009517			1782			1872
1882	1873	95	9B	8	009517			1783			1873
1883	1874	84	9C	8	009517	ATO	immuno	1784		1784	1874
1884	1875	84	9C	8	009517	ATO	immuno	1785		1785	1875
1885	1876	84	9C	8	009517	ATO	immuno	1786		1786	1876
1886	1877	84	9C	8	009517	ATO	immuno	1787		1787	1877
1887	1878	84	9C	8	009517	ATO	immuno	1788		1788	1878
1888	1879	83	10A	8	009517			1789			1879
1889	1880	83	10A	8	009517			1790			1880
1890	1881	83	10A	8	009517			1791			1881
1891	1882	83	10A	8	009517			1792			1882
1892	1883	83	10A	8	009517			1793			1883
1893	1884	62	10B	8	009517			1794			1884
1894	1885	62	10B	8	009517			1795			1885
1895	1886	62	10B	8	009517			1796			1886
1896	1887	62	10B	8	009517			1797			1887
1897	1888	62	10B	8	009517			1798			1888
1898	1889	62	10B	8	009517			1799			1889
1899	1890	62	10B	8	009517			1800			1890
1900	1891	74	11A	8	009517			1801			1891
1901	1892	74	11A	8	009517			1802			1892
1902	1893	74	11A	8	009517			1803			1893
1903	1894	74	11A	8	009517			1804			1894
1904	1895	74	11A	8	009517			1805			1895
1905	1896	74	11A	8	009517			1806			1896
1906	1897	74	11A	8	009517			1807			1897
1907	1898	79	11B	8	009517		Immuno_resv		1807_1		1898
1908	1899	88	11C	8	009517			1808			1899
1909	1900	88	11C	8	009517			1809			1900
1910	1901	88	11C	8	009517			1810			1901
1911	1902	88	11C	8	009517			1811			1902
1912	1903	88	11C	8	009517			1812			1903
1913	1904	88	11C	8	009517			1813			1904
1914	1905	88	11C	8	009517			1814			1905
1915	1906	31	12A	8	009517			1815			1906
1916	1907	31	12A	8	009517			1816			1907
1917	1908	31	12A	8	009517			1817			1908
1918	1909	31	12A	8	009517			1818			1909
1919	1910	31	12A	8	009517			1819			1910
1920	1911	31	12A	8	009517			1820			1911
1921	1912	31	12A	8	009517		LOST		1820_1
1922	1913	71	12B	8	009517			1821			1913
1923	1914	71	12B	8	009517			1822			1914
1924	1915	71	12B	8	009517			1823			1915
1925	1916	71	12B	8	009517			1824			1916
1926	1917	71	12B	8	009517			1825			1917
1927	1918	85	13A	8	009517	PDF	immuno	1826		1826	1918
1928	1919	85	13A	8	009517	PDF	immuno	1827		1827	1919
1929	1920	85	13A	8	009517	PDF	immuno	1828		1828	1920
1930	1921	85	13A	8	009517	PDF	immuno	1829		1829	1921
1931	1922	85	13A	8	009517	PDF	immuno	1830		1830	1922
1932	1923	67	13B	8	009517			1831			1923
1933	1924	67	13B	8	009517			1832			1924
1934	1925	67	13B	8	009517			1833			1925
1935	1926	67	13B	8	009517			1834			1926
1936	1927	67	13B	8	009517			1835			1927
1937	1928	67	13B	8	009517			1836			1928
1938	1929	58	13C	8	009517			1837			1929
1939	1930	58	13C	8	009517			1838			1930
1940	1931	58	13C	8	009517			1839			1931
1941	1932	58	13C	8	009517			1840			1932
1942	1933	58	13C	8	009517			1841			1933
1943	1934	58	13C	8	009517			1842			1934
1944	1935	81	14A	8	009517			1843			1935
1945	1936	81	14A	8	009517			1844			1936
1946	1937	81	14A	8	009517			1845			1937
1947	1938	81	14A	8	009517			1846			1938
1948	1939	81	14A	8	009517			1847			1939
1949	1940	81	14A	8	009517			1848			1940
1950	1941	80	14B	8	009517			1849			1941
1951	1942	80	14B	8	009517			1850			1942
1952	1943	80	14B	8	009517			1851			1943
1953	1944	80	14B	8	009517			1852			1944
1954	1945	80	14B	8	009517			1853			1945
1955	1946	80	14B	8	009517			1854		1854	1946
1956	1947	13	15A	8	009517				1854_1		1947
1957	1948	13	15A	8	009517				1854_2		1948
	1948	13	15A	8	009517				1854_3		1948A
1958	1949	44	15B	8	009517			1855		1855	1949
1959	1950	44	15B	8	009517			1856		1856	1950
1960	1951	44	15B	8	009517			1857		1857	1951
1961	1952	44	15B	8	009517			1858		1858	1952
1962	1953	44	15B	8	009517			1859			1953
1963	1954	44	15B	8	009517			1860			1954
1964	1955	87	15C	8	009517			1861			1955
1965	1956	87	15C	8	009517			1862			1956
1966	1957	87	15C	8	009517			1863			1957
1967	1958	87	15C	8	009517			1864			1958
1968	1959	87	15C	8	009517			1865			1959
1969	1960	87	15C	8	009517			1866			1960
1970	1961	87	15C	8	009517			1867			1961
1971	1962	87	15C	8	009517			1868			1962
1972	1963	37	16A	8	009517	RYa	LOST		1868_1
1973	1964	37	16A	8	009517	RYa	LOST		1868_2
1974	1965	37	16A	8	009517	RYa			1868_3		1965
1975	1966	37	16A	8	009517	RYa	LOST		1868_4
1976	1967	29	16B	8	009517			1869			1967
1977	1968	29	16B	8	009517			1870			1968
1978	1969	29	16B	8	009517			1871			1969
1979	1970	29	16B	8	009517			1872			1970
1980	1971	29	16B	8	009517			1873			1971
1981	1972	29	16B	8	009517			1874			1972
1982	1973	29	16B	8	009517			1875			1973
1983	1974	85	17A	8	009517			1876			1974
1984	1975	85	17A	8	009517			1877			1975
1985	1976	85	17A	8	009517			1878			1976
1986	1977	85	17A	8	009517			1879			1977
1987	1978	85	17A	8	009517		LOST		1879_1
1988	1979	85	17A	8	009517			1880			1979
1989	1980	85	17A	8	009517			1881			1980
1990	1981	28	17B	8	009517			1882			1981
1991	1982	28	17B	8	009517			1883			1982
1992	1983	28	17B	8	009517			1884			1983
1993	1984	28	17B	8	009517			1885			1984
1994	1985	28	17B	8	009517			1886			1985
1995	1986	28	17B	8	009517			1887		1887	1986
1996	1987	95	17C	8	009517			1888		1888	1987
1997	1988	95	17C	8	009517			1889		1889	1988
1998	1989	95	17C	8	009517			1890		1890	1989
1999	1990	95	17C	8	009517			1891		1891	1990
2000	1991	95	17C	8	009517			1892		1892	1991
2001	1992	95	17C	8	009517			1893		1893	1992
2002	1993	95	17C	8	009517			1894		1894	1993
2003	1994	95	17C	8	009517			1895		1895	1994
2004	1995	95	17C	8	009517		LOST		1895_1
2005	1996	14	18A	8	009517		Immuno_resv		1895_2		1996
2006	1997	81	18B	8	009517			1896		1896	1997
2007	1998	81	18B	8	009517			1897		1897	1998
[truncated: 3,081 more rows]
